# Supplementary material for: ﻿Revision of the family Milacidae from Switzerland (Mollusca, Eupulmonata, Parmacelloidea)
Source: Zookeys. 2022 Aug 9;1116:149–79. doi: 10.3897/zookeys.1116.82762 (PMC9848794; doi:10.3897/zookeys.1116.82762)
Supplement: XML Treatment for Milacidae [file zookeys.1116.82762-treatment1.xml]

<!DOCTYPE tp:taxon-treatment
  PUBLIC "-//TaxonX//DTD Taxonomic Treatment Publishing DTD v0 20100105//EN" "tax-treatment-NSO.dtd">
<tp:taxon-treatment xmlns:tp="http://www.plazi.org/taxpub"><tp:treatment-meta><kwd-group><label>Taxon classification</label><kwd>
                <named-content content-type="kingdom">Animalia</named-content>
              </kwd><kwd>
                <named-content content-type="order">Stylommatophora</named-content>
              </kwd><kwd>
                <named-content content-type="family">Milacidae</named-content>
              </kwd></kwd-group><mixed-citation publication-type="journal"><person-group><name><surname>Schallenberg</surname><given-names>Vivianne M.</given-names></name><name><surname>Heim</surname><given-names>René</given-names></name><name><surname>Schneppat</surname><given-names>Ulrich E.</given-names></name><name><surname>Müller</surname><given-names>Peter</given-names></name><name><surname>Rüetschi</surname><given-names>Jörg</given-names></name><name><surname>Neubert</surname><given-names>Eike</given-names></name></person-group><article-title>﻿Revision of the family <tp:taxon-name><tp:taxon-name-part taxon-name-part-type="family">Milacidae</tp:taxon-name-part></tp:taxon-name> from Switzerland (<tp:taxon-name><tp:taxon-name-part taxon-name-part-type="phylum">Mollusca</tp:taxon-name-part></tp:taxon-name>, <tp:taxon-name><tp:taxon-name-part taxon-name-part-type="suborder">Eupulmonata</tp:taxon-name-part></tp:taxon-name>, <tp:taxon-name><tp:taxon-name-part taxon-name-part-type="superfamily">Parmacelloidea</tp:taxon-name-part></tp:taxon-name>)</article-title><source>Zookeys</source><day>09</day><month>08</month><year>2022</year><volume>1116</volume><fpage>149</fpage><lpage>179</lpage><pub-id pub-id-type="doi">10.3897/zookeys.1116.82762</pub-id></mixed-citation></tp:treatment-meta><tp:nomenclature><label>﻿</label><tp:taxon-name>
              <object-id xmlns:xlink="http://www.w3.org/1999/xlink" content-type="arpha" xlink:type="simple">96DDB378-7F64-5A27-8591-C46A373A4F9E</object-id>
              <tp:taxon-name-part taxon-name-part-type="family">Milacidae</tp:taxon-name-part>
            </tp:taxon-name><tp:taxon-authority>Ellis, 1926</tp:taxon-authority></tp:nomenclature><tp:treatment-sec sec-type="Diagnostic features" id="SECID0EYQAE"><title>Diagnostic features.</title><p>Horse-shoe shaped groove on the mantle; pneumostome postmedian; keel connecting sole tip and mantle; sole tripartite, central sole field with V-shaped wrinkles, only visible in preserved animals (<xref ref-type="bibr" rid="B41">Wiktor 1987</xref>).</p></tp:treatment-sec><ref-list><ref id="B41"><mixed-citation xmlns:xlink="http://www.w3.org/1999/xlink" xlink:type="simple"><person-group><name name-style="western"><surname>Wiktor</surname><given-names>A</given-names></name></person-group> (<year>1987</year>) <article-title><tp:taxon-name><tp:taxon-name-part taxon-name-part-type="family">Milacidae</tp:taxon-name-part></tp:taxon-name> (<tp:taxon-name><tp:taxon-name-part taxon-name-part-type="class">Gastropoda</tp:taxon-name-part></tp:taxon-name>, <tp:taxon-name><tp:taxon-name-part taxon-name-part-type="infraclass">Pulmonata</tp:taxon-name-part></tp:taxon-name>) - systematic monograph.</article-title><source>Annales Zoologici</source><volume>41</volume>: <fpage>153</fpage>–<lpage>319</lpage>.</mixed-citation></ref></ref-list></tp:taxon-treatment>
