# Supplementary material for: ﻿Revision of the family Milacidae from Switzerland (Mollusca, Eupulmonata, Parmacelloidea)
Source: Zookeys. 2022 Aug 9;1116:149–79. doi: 10.3897/zookeys.1116.82762 (PMC9848794; doi:10.3897/zookeys.1116.82762)
Supplement: XML Treatment for Tandonia rustica [file zookeys.1116.82762-treatment3.xml]

<!DOCTYPE tp:taxon-treatment
  PUBLIC "-//TaxonX//DTD Taxonomic Treatment Publishing DTD v0 20100105//EN" "tax-treatment-NSO.dtd">
<tp:taxon-treatment xmlns:tp="http://www.plazi.org/taxpub"><tp:treatment-meta><kwd-group><label>Taxon classification</label><kwd>
                <named-content content-type="kingdom">Animalia</named-content>
              </kwd><kwd>
                <named-content content-type="order">Stylommatophora</named-content>
              </kwd><kwd>
                <named-content content-type="family">Milacidae</named-content>
              </kwd></kwd-group><mixed-citation publication-type="journal"><person-group><name><surname>Schallenberg</surname><given-names>Vivianne M.</given-names></name><name><surname>Heim</surname><given-names>René</given-names></name><name><surname>Schneppat</surname><given-names>Ulrich E.</given-names></name><name><surname>Müller</surname><given-names>Peter</given-names></name><name><surname>Rüetschi</surname><given-names>Jörg</given-names></name><name><surname>Neubert</surname><given-names>Eike</given-names></name></person-group><article-title>﻿Revision of the family <tp:taxon-name><tp:taxon-name-part taxon-name-part-type="family">Milacidae</tp:taxon-name-part></tp:taxon-name> from Switzerland (<tp:taxon-name><tp:taxon-name-part taxon-name-part-type="phylum">Mollusca</tp:taxon-name-part></tp:taxon-name>, <tp:taxon-name><tp:taxon-name-part taxon-name-part-type="suborder">Eupulmonata</tp:taxon-name-part></tp:taxon-name>, <tp:taxon-name><tp:taxon-name-part taxon-name-part-type="superfamily">Parmacelloidea</tp:taxon-name-part></tp:taxon-name>)</article-title><source>Zookeys</source><day>09</day><month>08</month><year>2022</year><volume>1116</volume><fpage>149</fpage><lpage>179</lpage><pub-id pub-id-type="doi">10.3897/zookeys.1116.82762</pub-id></mixed-citation></tp:treatment-meta><tp:nomenclature><label>﻿</label><tp:taxon-name>
              <object-id xmlns:xlink="http://www.w3.org/1999/xlink" content-type="arpha" xlink:type="simple">A19686D8-31A3-53DB-BFC9-397668CD49AC</object-id>
              <tp:taxon-name-part taxon-name-part-type="genus" reg="Tandonia">Tandonia</tp:taxon-name-part>
              <tp:taxon-name-part taxon-name-part-type="species" reg="rustica">rustica</tp:taxon-name-part>
            </tp:taxon-name><tp:taxon-authority>(Millet, 1843)</tp:taxon-authority><xref ref-type="fig" rid="F1">Figs 1</xref><xref ref-type="fig" rid="F3">, 3</xref><xref ref-type="fig" rid="F7">, 7A–D</xref><tp:nomenclature-citation-list><tp:nomenclature-citation><tp:taxon-name>
                  <tp:taxon-name-part taxon-name-part-type="genus" reg="Limax">Limax</tp:taxon-name-part>
                  <tp:taxon-name-part taxon-name-part-type="species" reg="rustica">rustica</tp:taxon-name-part>
                </tp:taxon-name><comment>Millet, 1843, Magasin de Zoologie, ser. 2, 5: 1, plate 63, fig. 1 [nord de l’Anjou, à la Bouillant, commune de la Chapelle-Hullin, ainsi qu’à Thorigné, etc.].</comment></tp:nomenclature-citation></tp:nomenclature-citation-list></tp:nomenclature><tp:treatment-sec sec-type="Type specimens" id="SECID0ETUAE"><title>Type specimens.</title><p>Probably does not exist, after <xref ref-type="bibr" rid="B41">Wiktor (1987</xref>: 286). See also remarks.</p></tp:treatment-sec><tp:treatment-sec sec-type="Differential diagnosis" id="SECID0E4UAE"><title>Differential diagnosis.</title><p>Epiphallus more than twice as long as the penis (almost the same length in <italic><tp:taxon-name><tp:taxon-name-part taxon-name-part-type="genus" reg="Tandonia">T.</tp:taxon-name-part><tp:taxon-name-part taxon-name-part-type="species" reg="nigra">nigra</tp:taxon-name-part></tp:taxon-name></italic> and <italic><tp:taxon-name><tp:taxon-name-part taxon-name-part-type="genus" reg="Tandonia">T.</tp:taxon-name-part><tp:taxon-name-part taxon-name-part-type="species" reg="budapestensis">budapestensis</tp:taxon-name-part></tp:taxon-name></italic>); dark stripe above the pneumostome and on the opposite side of the mantle (missing in <italic><tp:taxon-name><tp:taxon-name-part taxon-name-part-type="genus" reg="Tandonia">T.</tp:taxon-name-part><tp:taxon-name-part taxon-name-part-type="species" reg="nigra">nigra</tp:taxon-name-part></tp:taxon-name></italic> and <italic><tp:taxon-name><tp:taxon-name-part taxon-name-part-type="genus" reg="Tandonia">T.</tp:taxon-name-part><tp:taxon-name-part taxon-name-part-type="species" reg="budapestensis">budapestensis</tp:taxon-name-part></tp:taxon-name></italic>); penial papilla short, blunt, with flap-like lobes around the central porus (short and blunt but folded in <italic><tp:taxon-name><tp:taxon-name-part taxon-name-part-type="genus" reg="Tandonia">T.</tp:taxon-name-part><tp:taxon-name-part taxon-name-part-type="species" reg="nigra">nigra</tp:taxon-name-part></tp:taxon-name></italic>; elongated with a stalk in <italic><tp:taxon-name><tp:taxon-name-part taxon-name-part-type="genus" reg="Tandonia">T.</tp:taxon-name-part><tp:taxon-name-part taxon-name-part-type="species" reg="budapestensis">budapestensis</tp:taxon-name-part></tp:taxon-name></italic>).</p></tp:treatment-sec><tp:treatment-sec sec-type="description" id="SECID0EFXAE"><title>Description.</title><p><bold><italic>Colouration</italic>.</bold> Many fully adult specimens (<italic>n</italic> = 56) were studied from six different Swiss Cantons (Bern, St Gallen, Grisons, Ticino, Obwalden, Nidwalden) as well as from five regions in Italy (Bolzano, Sondrio, Torino, Lecco, Trento), from the Republic of San Marino and from two Departments of France (Alpes de Haute Provence, Isère).</p><p>The general pigmentation of Swiss specimens varies from a warm reddish brown to dark reddish or chestnut brown to very dark brown without any reddish brown hue. This pigmentation normally is not fading downwards to the fringe of the sole. However, in some cases in the less dark pigmented populations in Switzerland, little fading downwards can be observed (Fig. <xref ref-type="fig" rid="F7">7A</xref>). The mantle is of the same colour as the dorsum, except for the surrounding of the pneumostome, which usually is paler. Many specimens investigated are markedly darker when compared to <xref ref-type="bibr" rid="B39">Wiktor (1973</xref>, <xref ref-type="bibr" rid="B41">1987</xref>) and <xref ref-type="bibr" rid="B31">Rowson et al. (2014b)</xref>. The darkest specimens were found in southern Switzerland (Ticino, Grisons - Val Bregaglia), and in the southwest bordering areas to Italy and France (Fig. <xref ref-type="fig" rid="F7">7B</xref>). Specimens from Central Switzerland (Lucerne, Nidwalden, Obwalden), northern and eastern Grisons, St. Gallen, and the eastern border area in Italy (Bolzano, Trento) are of a markedly lighter, pale reddish brown pigmentation (Fig. <xref ref-type="fig" rid="F7">7A, C, D</xref>).</p><p>The whole slug is covered with small black spots on dorsum, flanks, and mantle, but not on the keel. The characteristic black streaks above the pneumostome and on the same location on the left side of the mantle can vary greatly in size and form. Even though all our investigated specimens had spots and the characteristic streaks on the mantle, in some specimens they are almost invisible because of the overall dark pigmentation (Fig. <xref ref-type="fig" rid="F7">7B</xref>). Additionally spots in darker specimen may be much larger and sometimes irregularly jagged and elongated to streaks.</p><p>Head, neck and ommatophores are dark brown, while the tentacles are slightly paler. In many cases, the black pigmented ommatophoran retractor is clearly visible through the integument.</p><p>The keel is commonly paler in colour than the dorsum. Rarely the general pigmentation of the keel matches the dorsal colour, this occurs especially in darker specimens.</p><p>The tripartite sole in pale coloured slugs is creamy yellowish, while darker slugs have a pale yellowish brown sole. Many darker coloured specimens have a hue of greyish black at the posterior outer margins of the lateral sole fields formed by very little black dots. Isolated single greyish black spots may occur along the outer edge of the sole.</p><p><bold><italic>Mantle structure</italic>
              .</bold>
            The pneumostome is positioned at 2/3 of mantle length, well posterior of the centre of the mantle. The pneumostome is not surrounded by a distinct ring-like structure, like it is the case in <italic><tp:taxon-name><tp:taxon-name-part taxon-name-part-type="genus" reg="Tandonia">T.</tp:taxon-name-part><tp:taxon-name-part taxon-name-part-type="species" reg="nigra">nigra</tp:taxon-name-part></tp:taxon-name></italic>. The “slit” of the pneumostome in all specimens does not end in the lumen of the pneumostome but runs anteriorly to at least the dorsal edge of pneumostome. In living individuals, the mantle surface is completely smooth besides the horseshoe-shaped sinus groove. The sinus groove is completely developed in all specimens in our series, and it reaches at both sides almost the posterior end of the mantle. In the dark specimens it needs magnification to see it clearly. The posterior margin of the mantle is not tightly attached to the integument and in living and contracted animals smoothly rounded. The posterior free mantle flap covers the anterior integument-tubercles as well as the openings of the postpallial or Wiktor’s pocket organ.</p><p><bold><italic>Postpallial pocket organ</italic>.</bold> In all specimens examined, the posterior part of the mantle covered two slit-like openings, the postpallial pocket organ, which was first detected and described by <xref ref-type="bibr" rid="B34">Schneppat et al. (2011)</xref> for <italic><tp:taxon-name><tp:taxon-name-part taxon-name-part-type="genus" reg="Tandonia">Tandonia</tp:taxon-name-part><tp:taxon-name-part taxon-name-part-type="species" reg="totevi">totevi</tp:taxon-name-part></tp:taxon-name></italic> (<xref ref-type="bibr" rid="B40">Wiktor 1975</xref>).</p><p><bold><italic>Integument structures</italic>.</bold> The number of <abbrev xmlns:xlink="http://www.w3.org/1999/xlink" xlink:title="tubercle rows" id="ABBRID0EU3AE" xlink:type="simple">tr</abbrev> (<italic>n</italic> = 52; <abbrev xmlns:xlink="http://www.w3.org/1999/xlink" xlink:title="tubercle rows" id="ABBRID0E13AE" xlink:type="simple">tr</abbrev> 12/13-<abbrev xmlns:xlink="http://www.w3.org/1999/xlink" xlink:title="tubercle rows" id="ABBRID0E53AE" xlink:type="simple">tr</abbrev> 19, ø <abbrev xmlns:xlink="http://www.w3.org/1999/xlink" xlink:title="tubercle rows" id="ABBRID0EC4AE" xlink:type="simple">tr</abbrev> 15) does not vary much in our specimens, and there is no significant variation between populations. The surface texture and the width of tubercles in live specimens vary from fully straight to torn, depending on their body position. All <abbrev xmlns:xlink="http://www.w3.org/1999/xlink" xlink:title="tubercle rows" id="ABBRID0EG4AE" xlink:type="simple">tr</abbrev> from head to the 7<sup>th</sup>–9<sup>th</sup> row posterior to the pneumostome are entirely flat, smooth, wide, and remain so from the head and flank to the peripodial tubercle. The remaining <abbrev xmlns:xlink="http://www.w3.org/1999/xlink" xlink:title="tubercle rows" id="ABBRID0EO4AE" xlink:type="simple">tr</abbrev> reaching to the keel are somewhat crenulated, but are also wide, flat, and lacking ridges. Crenulations can only be seen under magnification. The tubercle rows may be long and undivided down to the peripodial tubercle, especially the ones below the lateral mantle edge. The more dorsal rows usually are divided in several tubercle compartments.</p><p>The keel is extended from the posterior margin of the mantle to the end of the dorsum. In some specimens, the keel was observed to be even slightly extending over the fringe of the sole, like a very little terminal thorn or knob. The keel has always an entirely smooth surface structure and is therefore clearly discernible from the crenulated neighbouring dorsal tubercles. Live and preserved specimens do not differ in the extension of the keel and its structure.</p><p><bold><italic>Sole structure</italic>.</bold> The outermost edge or seam of the sole is separated from the dorsum by a longitudinal fold, the peripodial tubercle, which begins left and right of the mouth-flaps and runs posterior around the body. The peripodial tubercle together with the peripodial groove clearly separate the seam of the sole at its outermost posterior end, where the sole is rounded and not pointed. In the central field of the sole, many V-shaped transverse wrinkles exist, which are invisible in animal crawling on a pane of glass but are well visible in preserved specimens.</p><p><bold><italic>Mucus</italic>.</bold> The mucus lacks any pigmentation on body, mantle and sole and is extremely sticky. When irritated, some of the animals produced defensive mucus of white to yellowish greenish colour on dorsum, flanks, and mantle, but this could only rarely be observed.</p><p><bold><italic>Measurements</italic>.</bold><abbrev xmlns:xlink="http://www.w3.org/1999/xlink" xlink:title="Live weight" id="ABBRID0EJ6AE" xlink:type="simple">lw</abbrev> (<italic>n</italic> = 56): 1.5–6 g, ø 3 g; <abbrev xmlns:xlink="http://www.w3.org/1999/xlink" xlink:title="Total length" id="ABBRID0EP6AE" xlink:type="simple">tl</abbrev> (<italic>n</italic> = 56): 52–92 mm, ø 69 mm; <abbrev xmlns:xlink="http://www.w3.org/1999/xlink" xlink:title="mantle length" id="ABBRID0EV6AE" xlink:type="simple">ml</abbrev> (<italic>n</italic> = 50): 18–33 mm, ø 23 mm; <abbrev xmlns:xlink="http://www.w3.org/1999/xlink" xlink:title="Sole width" id="ABBRID0E26AE" xlink:type="simple">sw</abbrev> (<italic>n</italic> = 47): 5–10 mm, ø 7.3 mm. Ratio of <abbrev xmlns:xlink="http://www.w3.org/1999/xlink" xlink:title="Total length" id="ABBRID0ECAAG" xlink:type="simple">tl</abbrev>/<abbrev xmlns:xlink="http://www.w3.org/1999/xlink" xlink:title="mantle length" id="ABBRID0EGAAG" xlink:type="simple">ml</abbrev> ranges from ca. 52/18 mm to ca. 92/33 mm; ø <abbrev xmlns:xlink="http://www.w3.org/1999/xlink" xlink:title="mantle length" id="ABBRID0EKAAG" xlink:type="simple">ml</abbrev> is 1/3 of <abbrev xmlns:xlink="http://www.w3.org/1999/xlink" xlink:title="Total length" id="ABBRID0EOAAG" xlink:type="simple">tl</abbrev>.</p><p><bold><italic>Genital organs</italic>.</bold> Atrium very short and tubular; penis short, with a distal bulb harbouring the penial papilla and a second bulb consisting of the papilla basis marking the boundary to the epiphallus, interior penial walls simple; penis papilla ornamented, apex of papilla with a row of curved crests encircling the complete papilla giving it a flower like appearance (Fig. <xref ref-type="fig" rid="F3">3C, F</xref>); penis retractor muscle inserting at the epiphallus/penis boundary; epiphallus externally with smooth surface, consistent in diameter, reaching up to 4 times the length of the penis.</p><fig id="F3" position="float" orientation="portrait"><object-id xmlns:xlink="http://www.w3.org/1999/xlink" content-type="doi" xlink:type="simple">10.3897/zookeys.1116.82762.figure3</object-id><object-id xmlns:xlink="http://www.w3.org/1999/xlink" content-type="arpha" xlink:type="simple">E7273C73-5075-5951-B432-B75F4A762F0A</object-id><label>Figure 3.</label><caption><p><italic><tp:taxon-name><tp:taxon-name-part taxon-name-part-type="genus" reg="Tandonia">Tandonia</tp:taxon-name-part><tp:taxon-name-part taxon-name-part-type="species" reg="rustica">rustica.</tp:taxon-name-part></tp:taxon-name></italic><bold>A–C</bold> sequenced specimen <named-content xmlns:xlink="http://www.w3.org/1999/xlink" content-type="dwc:institutional_code" xlink:title="Natural History Museum Bern" xlink:href="http://grbio.org/institution/naturhistorisches-museum-der-burgergemeinde-bern" xlink:type="simple">NMBE</named-content> 568973, Rovio, Sovaglia <bold>A</bold> preserved animal <bold>B</bold> situs of genitalia <bold>C</bold> distal genitalia showing anatomical details <bold>D</bold> penis papillae of sequenced specimen <named-content xmlns:xlink="http://www.w3.org/1999/xlink" content-type="dwc:institutional_code" xlink:title="Natural History Museum Bern" xlink:href="http://grbio.org/institution/naturhistorisches-museum-der-burgergemeinde-bern" xlink:type="simple">NMBE</named-content> 568978, Carona <bold>E–G</bold> sequenced specimen <named-content xmlns:xlink="http://www.w3.org/1999/xlink" content-type="dwc:institutional_code" xlink:title="Natural History Museum Bern" xlink:href="http://grbio.org/institution/naturhistorisches-museum-der-burgergemeinde-bern" xlink:type="simple">NMBE</named-content> 564708, Goldswil <bold>E</bold> situs of genitalia <bold>F</bold> distorted epiphallus <bold>G</bold> details of lumina of vagina, atrium and penis, arrows pointing at the “twin papillae” (tp) <bold>H–J</bold> spermathophore of specimen <named-content xmlns:xlink="http://www.w3.org/1999/xlink" content-type="dwc:institutional_code" xlink:title="Natural History Museum Bern" xlink:href="http://grbio.org/institution/naturhistorisches-museum-der-burgergemeinde-bern" xlink:type="simple">NMBE</named-content> 571414, Orselina <bold>H</bold> genital pore with piece of spermatophore <bold>I, J</bold> largest part of the three pieces <bold>J</bold> detail of surface covering spines. Abbreviations: a = atrium; bc = bursa copulatrix; ep = epiphallus; fod = free oviduct; p = penis; ped = pedunculus; pp = penial papilla; spo = spermoviduct; tp = “twin papillae”; v = vagina; vd = vas deferens; vg = vaginal gland.</p></caption><graphic xmlns:xlink="http://www.w3.org/1999/xlink" xlink:href="zookeys-1116-149_article-82762__-g003.jpg" position="float" orientation="portrait" xlink:type="simple" id="oo_725585.jpg"><uri content-type="original_file" xlink:type="simple">https://binary.pensoft.net/fig/725585</uri></graphic></fig><p>Vagina twice the length of the penis, separated from the atrium by a sphincter; accessory glands entering close to the boundary of atrium and vagina; accessory glands digitiform or sac-like, either beige, brown or bright rusty red coloured; vaginal lumen with elongated, waved folds pointing towards the oviduct and the pedunculus of the bursa copulatrix; pedunculus somewhat longer than the vesicle; vesicle may be pointed or rounded.</p><p><bold><italic>Spermatophore</italic></bold>. A spermatophore was found in a single specimen, broken into three parts (<named-content xmlns:xlink="http://www.w3.org/1999/xlink" content-type="dwc:institutional_code" xlink:title="Natural History Museum Bern" xlink:href="http://grbio.org/institution/naturhistorisches-museum-der-burgergemeinde-bern" xlink:type="simple">NMBE</named-content> 571414, Ticino, Orselina, 14 February 2020). One part still stuck in the lumen of the genital pore of the slug, length 0.2 cm; it is completely covered with simple spines (Fig. <xref ref-type="fig" rid="F3">3H</xref>). The other two parts were found embedded in the vesicle in a white, fibrous mass; digestion had already started. The smaller part is 0.35 cm long, curved and covered with undivided and, further on, bifurcated spines laterally. The largest part of the spermatophore is ~ 0.9 cm long and curled (visualized in Fig. <xref ref-type="fig" rid="F3">3I, J</xref>). Its outer surface is covered on the entire length with bifurcated spines. This is the first record of the spermatophore of this species.</p></tp:treatment-sec><tp:treatment-sec sec-type="distribution" id="SECID0E4DAG"><title>Distribution.</title><p>Our own distribution records are mainly limited to Switzerland, France, northern Italy, and the Republic of San Marino. The species itself is frequently recorded from the western alpine arc, but also from a wide range in Great Britain, Ireland, The Netherlands, Belgium, Luxemburg, France, Germany, Austria, Poland, Czech Republic, Slovakia, and Hungary (<xref ref-type="bibr" rid="B41">Wiktor 1987</xref>; <xref ref-type="bibr" rid="B9">Gavetti et al. 2008</xref>; <xref ref-type="bibr" rid="B29">Rowson 2017</xref>). Reports for Romania are likely misidentifications with <italic><tp:taxon-name><tp:taxon-name-part taxon-name-part-type="genus" reg="Tandonia">T.</tp:taxon-name-part><tp:taxon-name-part taxon-name-part-type="species" reg="kusceri">kusceri</tp:taxon-name-part></tp:taxon-name></italic>. Old reports for Bulgaria are shown to be wrong identifications of the very common <italic><tp:taxon-name><tp:taxon-name-part taxon-name-part-type="genus" reg="Tandonia">T.</tp:taxon-name-part><tp:taxon-name-part taxon-name-part-type="species" reg="kusceri">kusceri</tp:taxon-name-part></tp:taxon-name></italic> (pers. obs.).</p></tp:treatment-sec><tp:treatment-sec sec-type="habitat" id="SECID0EFFAG"><title>Habitat.</title><p>This species is confined to beech forests on limestone talus.</p></tp:treatment-sec><tp:treatment-sec sec-type="remarks" id="SECID0EKFAG"><title>Remarks.</title><p>As original name of this species, <xref ref-type="bibr" rid="B41">Wiktor (1987)</xref> referenced a “<italic><tp:taxon-name><tp:taxon-name-part taxon-name-part-type="genus" reg="Limax">Limax</tp:taxon-name-part><tp:taxon-name-part taxon-name-part-type="species" reg="marginatus">marginatus</tp:taxon-name-part><tp:taxon-name-part taxon-name-part-type="subspecies" reg="rusticus">rusticus</tp:taxon-name-part></tp:taxon-name></italic> Millet, 1843”, which is wrong. In his text, Millet states “Je l’ai rencontrée au nord de l’Anjou, à la Bouillant, commune de la Chapelle-Hullin, ainsi qu’à Thorigné, etc.”. These localities can be found in the larger surrounding north of Angers, Region Pays de la Loire, Déptartement Maine-et-Loire, thus we consider this area the “type area” of <italic><tp:taxon-name><tp:taxon-name-part taxon-name-part-type="genus" reg="Limax">L.</tp:taxon-name-part><tp:taxon-name-part taxon-name-part-type="species" reg="rusticus">rusticus</tp:taxon-name-part></tp:taxon-name></italic>. A neotype should be selected from one of the mentioned places to unambiguously fix the use of this name.</p><p>When it comes to morphology <xref ref-type="bibr" rid="B41">Wiktor (1987)</xref> mentioned 18–19 <abbrev xmlns:xlink="http://www.w3.org/1999/xlink" xlink:title="tubercle rows" id="ABBRID0EUGAG" xlink:type="simple">tr</abbrev>, which is higher than most of our counts, but still in the range of our data. Comparing the exterior of living and preserved specimens with the description by <xref ref-type="bibr" rid="B41">Wiktor (1987</xref>: 286) and <xref ref-type="bibr" rid="B31">Rowson et al (2014b)</xref>, many differences were found. No specimens of generally “white or white creamy” pigmentation, nor those of “pinkish or violetish” hues could be recorded by us in Switzerland and bordering areas. Most specimens investigated are explicitly darker than described by <xref ref-type="bibr" rid="B41">Wiktor (1987)</xref> and <xref ref-type="bibr" rid="B31">Rowson et al (2014b)</xref> indicating a much higher intraspecific variability of the species in other areas of distribution. Colour morphs exclude each other’s following the geographical pattern as described above. In <xref ref-type="bibr" rid="B41">Wiktor (1987</xref>: figs 196, 197), the pneumostome is positioned on the left side of the body, which most probably is an error or a sinistral specimen.</p><p>Regarding the genital anatomy we found genetically identified <italic><tp:taxon-name><tp:taxon-name-part taxon-name-part-type="genus" reg="Tandonia">T.</tp:taxon-name-part><tp:taxon-name-part taxon-name-part-type="species" reg="rustica">rustica</tp:taxon-name-part></tp:taxon-name></italic> (<named-content xmlns:xlink="http://www.w3.org/1999/xlink" content-type="dwc:institutional_code" xlink:title="Natural History Museum Bern" xlink:href="http://grbio.org/institution/naturhistorisches-museum-der-burgergemeinde-bern" xlink:type="simple">NMBE</named-content> 564708, <named-content xmlns:xlink="http://www.w3.org/1999/xlink" content-type="dwc:institutional_code" xlink:title="Natural History Museum Bern" xlink:href="http://grbio.org/institution/naturhistorisches-museum-der-burgergemeinde-bern" xlink:type="simple">NMBE</named-content> 568978), which show a very similar anatomy to <italic><tp:taxon-name><tp:taxon-name-part taxon-name-part-type="genus" reg="Tandonia">T.</tp:taxon-name-part><tp:taxon-name-part taxon-name-part-type="species" reg="kusceri">kusceri</tp:taxon-name-part></tp:taxon-name></italic> with a long (in one specimen) coiled epiphallus and in both a round bursa copulatrix (Fig. <xref ref-type="fig" rid="F3">3E, F</xref>). For the coiled epiphallus it might be a sexually active specimen, very probably after the ejection of the spermatophore. Even though the characters of <italic><tp:taxon-name><tp:taxon-name-part taxon-name-part-type="genus" reg="Tandonia">T.</tp:taxon-name-part><tp:taxon-name-part taxon-name-part-type="species" reg="rustica">rustica</tp:taxon-name-part></tp:taxon-name></italic> and <italic><tp:taxon-name><tp:taxon-name-part taxon-name-part-type="genus" reg="Tandonia">T.</tp:taxon-name-part><tp:taxon-name-part taxon-name-part-type="species" reg="kusceri">kusceri</tp:taxon-name-part></tp:taxon-name></italic> seem to meet, the two species can be distinguished by their habitat. <italic><tp:taxon-name><tp:taxon-name-part taxon-name-part-type="genus" reg="Tandonia">Tandonia</tp:taxon-name-part><tp:taxon-name-part taxon-name-part-type="species" reg="kusceri">kusceri</tp:taxon-name-part></tp:taxon-name></italic> usually is found in disturbed, synanthropic habitats, whereas <italic><tp:taxon-name><tp:taxon-name-part taxon-name-part-type="genus" reg="Tandonia">T.</tp:taxon-name-part><tp:taxon-name-part taxon-name-part-type="species" reg="rustica">rustica</tp:taxon-name-part></tp:taxon-name></italic> is usually found in untouched more natural woodland habitats.</p><p><xref ref-type="bibr" rid="B39">Wiktor (1973)</xref> and <xref ref-type="bibr" rid="B20">Likharev and Wiktor (1980)</xref> report a long stem of the penial papilla, an observation we could not reproduce. Later, <xref ref-type="bibr" rid="B41">Wiktor (1987)</xref> reported a slightly reduced length, but even this reduction does not fit to our results. In all our dissected specimen, we had a bulky papilla tightly attached to the constriction of the epiphallus and therefore without a stem.</p><p><xref ref-type="bibr" rid="B10">Gerhardt (1940)</xref> observed the copulation behaviour of the species in his laboratory; however, he did not illustrate the spermatophore. He observed the first copulation on 17 November 1938 followed by two copulations on the 4 December 1938. His specimens were collected near Porto d’Ischia, Isola d’Ischia, Italy. It remains unclear whether these specimens were <italic><tp:taxon-name><tp:taxon-name-part taxon-name-part-type="genus" reg="Tandonia">T.</tp:taxon-name-part><tp:taxon-name-part taxon-name-part-type="species" reg="rustica">rustica</tp:taxon-name-part></tp:taxon-name></italic>; later research on the island yielded no specimens of this species. In case Gerhard’s determination was correct, the data of the observed copulation and those from our collection with the spermatophore found on 14 February 2020 indicate that this species probably mates during the winter season, a period where malacological research activity is rather low.</p></tp:treatment-sec><tp:treatment-sec><!--Section generated to contain objects referenced in tp:taxon-treatment.--><fig id="F1" position="float" orientation="portrait"><object-id xmlns:xlink="http://www.w3.org/1999/xlink" content-type="doi" xlink:type="simple">10.3897/zookeys.1116.82762.figure1</object-id><object-id xmlns:xlink="http://www.w3.org/1999/xlink" content-type="arpha" xlink:type="simple">1EE95EAF-4A29-54F4-BF96-4F133BFA0E00</object-id><label>Figure 1.</label><caption><p>Distribution map of collected specimens.</p></caption><graphic xmlns:xlink="http://www.w3.org/1999/xlink" xlink:href="zookeys-1116-149_article-82762__-g001.jpg" position="float" orientation="portrait" xlink:type="simple" id="oo_725583.jpg"><uri content-type="original_file" xlink:type="simple">https://binary.pensoft.net/fig/725583</uri></graphic></fig><fig id="F7" position="float" orientation="portrait"><object-id xmlns:xlink="http://www.w3.org/1999/xlink" content-type="doi" xlink:type="simple">10.3897/zookeys.1116.82762.figure7</object-id><object-id xmlns:xlink="http://www.w3.org/1999/xlink" content-type="arpha" xlink:type="simple">F685873C-0ABF-5164-B6F9-1B22AFB861A3</object-id><label>Figure 7.</label><caption><p>Living specimens of <italic><tp:taxon-name><tp:taxon-name-part taxon-name-part-type="genus" reg="Tandonia">Tandonia</tp:taxon-name-part></tp:taxon-name></italic>. <bold>A, B</bold><italic><tp:taxon-name><tp:taxon-name-part taxon-name-part-type="genus" reg="Tandonia">Tandonia</tp:taxon-name-part><tp:taxon-name-part taxon-name-part-type="species" reg="rustica">rustica</tp:taxon-name-part></tp:taxon-name></italic><bold>A</bold> sequenced specimen <named-content xmlns:xlink="http://www.w3.org/1999/xlink" content-type="dwc:institutional_code" xlink:title="Natural History Museum Bern" xlink:href="http://grbio.org/institution/naturhistorisches-museum-der-burgergemeinde-bern" xlink:type="simple">NMBE</named-content> 568974, Wartau, Trübbach <bold>B</bold> sequenced specimen <named-content xmlns:xlink="http://www.w3.org/1999/xlink" content-type="dwc:institutional_code" xlink:title="Natural History Museum Bern" xlink:href="http://grbio.org/institution/naturhistorisches-museum-der-burgergemeinde-bern" xlink:type="simple">NMBE</named-content> 568973, Rovio, Sovaglia <bold>C, D</bold><italic><tp:taxon-name><tp:taxon-name-part taxon-name-part-type="genus" reg="Tandonia">Tandonia</tp:taxon-name-part><tp:taxon-name-part taxon-name-part-type="species" reg="rustica">rustica</tp:taxon-name-part></tp:taxon-name></italic> (two mottled specimens) meeting a pale colour morph specimen of <italic><tp:taxon-name><tp:taxon-name-part taxon-name-part-type="genus" reg="Tandonia">Tandonia</tp:taxon-name-part><tp:taxon-name-part taxon-name-part-type="species" reg="nigra">nigra</tp:taxon-name-part></tp:taxon-name></italic>, Val Cürta, Mt. Generoso <bold>E, F</bold><italic><tp:taxon-name><tp:taxon-name-part taxon-name-part-type="genus" reg="Tandonia">Tandonia</tp:taxon-name-part><tp:taxon-name-part taxon-name-part-type="species" reg="budapestensis">budapestensis</tp:taxon-name-part></tp:taxon-name></italic><bold>E</bold><named-content xmlns:xlink="http://www.w3.org/1999/xlink" content-type="dwc:institutional_code" xlink:title="Natural History Museum Bern" xlink:href="http://grbio.org/institution/naturhistorisches-museum-der-burgergemeinde-bern" xlink:type="simple">NMBE</named-content> 571881, Roggwil, <bold>F</bold><named-content xmlns:xlink="http://www.w3.org/1999/xlink" content-type="dwc:institutional_code" xlink:title="Natural History Museum Bern" xlink:href="http://grbio.org/institution/naturhistorisches-museum-der-burgergemeinde-bern" xlink:type="simple">NMBE</named-content> 571882, Meggen.</p></caption><graphic xmlns:xlink="http://www.w3.org/1999/xlink" xlink:href="zookeys-1116-149_article-82762__-g007.jpg" position="float" orientation="portrait" xlink:type="simple" id="oo_725589.jpg"><uri content-type="original_file" xlink:type="simple">https://binary.pensoft.net/fig/725589</uri></graphic></fig></tp:treatment-sec><ref-list><ref id="B41"><mixed-citation xmlns:xlink="http://www.w3.org/1999/xlink" xlink:type="simple"><person-group><name name-style="western"><surname>Wiktor</surname><given-names>A</given-names></name></person-group> (<year>1987</year>) <article-title><tp:taxon-name><tp:taxon-name-part taxon-name-part-type="family">Milacidae</tp:taxon-name-part></tp:taxon-name> (<tp:taxon-name><tp:taxon-name-part taxon-name-part-type="class">Gastropoda</tp:taxon-name-part></tp:taxon-name>, <tp:taxon-name><tp:taxon-name-part taxon-name-part-type="infraclass">Pulmonata</tp:taxon-name-part></tp:taxon-name>) - systematic monograph.</article-title><source>Annales Zoologici</source><volume>41</volume>: <fpage>153</fpage>–<lpage>319</lpage>.</mixed-citation></ref><ref id="B39"><mixed-citation xmlns:xlink="http://www.w3.org/1999/xlink" xlink:type="simple"><person-group><name name-style="western"><surname>Wiktor</surname><given-names>A</given-names></name></person-group> (<year>1973</year>) <article-title>Die Nacktschnecken Polens.</article-title><source>Monografie Fauny Polski</source><volume>1</volume>: <fpage>1</fpage>–<lpage>182</lpage>. [40 pls]</mixed-citation></ref><ref id="B31"><mixed-citation xmlns:xlink="http://www.w3.org/1999/xlink" xlink:type="simple"><person-group><name name-style="western"><surname>Rowson</surname><given-names>B</given-names></name><name name-style="western"><surname>Turner</surname><given-names>JA</given-names></name><name name-style="western"><surname>Anderson</surname><given-names>R</given-names></name><name name-style="western"><surname>Symondson</surname><given-names>WOC</given-names></name></person-group> (<year>2014b</year>) <source>The Slugs of Britain and Ireland: Identification, understanding and control.</source><publisher-name>Field Studies Council</publisher-name>, <publisher-loc>Telford, UK</publisher-loc>, <size units="page">136 pp</size>. [ISBN 978-1-908819-13-0]</mixed-citation></ref><ref id="B34"><mixed-citation xmlns:xlink="http://www.w3.org/1999/xlink" xlink:type="simple"><person-group><name name-style="western"><surname>Schneppat</surname><given-names>UE</given-names></name><name name-style="western"><surname>Georgiev</surname><given-names>DG</given-names></name><name name-style="western"><surname>Dedov</surname><given-names>IK</given-names></name><name name-style="western"><surname>Wondrak</surname><given-names>G</given-names></name><name name-style="western"><surname>Knechtle</surname><given-names>F</given-names></name></person-group> (<year>2011</year>) <article-title><italic><tp:taxon-name><tp:taxon-name-part taxon-name-part-type="genus">Tandonia</tp:taxon-name-part><tp:taxon-name-part taxon-name-part-type="species">totevi</tp:taxon-name-part></tp:taxon-name></italic> (Wiktor, 1975) (<tp:taxon-name><tp:taxon-name-part taxon-name-part-type="infraclass">Pulmonata</tp:taxon-name-part></tp:taxon-name>: <tp:taxon-name><tp:taxon-name-part taxon-name-part-type="family">Milacidae</tp:taxon-name-part></tp:taxon-name>) in Bulgaria and north eastern Greece.</article-title><source>Folia Malacologica</source><volume>19</volume>(<issue>4</issue>): <fpage>225</fpage>–<lpage>248</lpage>. <ext-link xlink:href="10.2478/v10125-011-0025-4" ext-link-type="doi" xlink:type="simple">https://doi.org/10.2478/v10125-011-0025-4</ext-link></mixed-citation></ref><ref id="B40"><mixed-citation xmlns:xlink="http://www.w3.org/1999/xlink" xlink:type="simple"><person-group><name name-style="western"><surname>Wiktor</surname><given-names>A</given-names></name></person-group> (<year>1975</year>) <article-title>New slug species (<tp:taxon-name><tp:taxon-name-part taxon-name-part-type="infraclass">Pulmonata</tp:taxon-name-part></tp:taxon-name>: <tp:taxon-name><tp:taxon-name-part taxon-name-part-type="family">Milacidae</tp:taxon-name-part></tp:taxon-name> and <tp:taxon-name><tp:taxon-name-part taxon-name-part-type="family">Limacidae</tp:taxon-name-part></tp:taxon-name>) from the Balkan Peninsula.</article-title><source>Annales Zoologici</source><volume>33</volume>: <fpage>77</fpage>–<lpage>91</lpage>.</mixed-citation></ref><ref id="B9"><mixed-citation xmlns:xlink="http://www.w3.org/1999/xlink" xlink:type="simple"><person-group><name name-style="western"><surname>Gavetti</surname><given-names>E</given-names></name><name name-style="western"><surname>Birindelli</surname><given-names>S</given-names></name><name name-style="western"><surname>Bodon</surname><given-names>M</given-names></name><name name-style="western"><surname>Manganelli</surname><given-names>G</given-names></name></person-group> (<year>2008</year>) <article-title>Molluschi terrestri e d’acqua dolce della Valle di Susa.</article-title><source>Monografie Museo Regionale di Scienze Naturali</source><volume>44</volume>: <fpage>1</fpage>–<lpage>273</lpage>.</mixed-citation></ref><ref id="B29"><mixed-citation xmlns:xlink="http://www.w3.org/1999/xlink" xlink:type="simple"><person-group><name name-style="western"><surname>Rowson</surname><given-names>B</given-names></name></person-group> (<year>2017</year>) <tp:taxon-name><tp:taxon-name-part taxon-name-part-type="genus">Tandonia</tp:taxon-name-part><tp:taxon-name-part taxon-name-part-type="species">rustica.</tp:taxon-name-part></tp:taxon-name> The IUCN Red List of Threatened Species 2017: e.T171361A1325060.</mixed-citation></ref><ref id="B20"><mixed-citation xmlns:xlink="http://www.w3.org/1999/xlink" xlink:type="simple"><person-group><name name-style="western"><surname>Likharev</surname><given-names>IM</given-names></name><name name-style="western"><surname>Wiktor</surname><given-names>A</given-names></name></person-group> (<year>1980</year>) Slizni fauny SSSR i sopredelnych stran (<tp:taxon-name><tp:taxon-name-part taxon-name-part-type="class">Gastropoda</tp:taxon-name-part></tp:taxon-name> terrestria nuda) [The Fauna of Slugs of the USSR and adjacent Countries (<tp:taxon-name><tp:taxon-name-part taxon-name-part-type="class">Gastropoda</tp:taxon-name-part></tp:taxon-name> terrestria nuda)]. In: Fauna SSSR, Molljuski III, 5 [= N.S. 122] Leningrad (Nauka), 1–437. [pl. 1]</mixed-citation></ref><ref id="B10"><mixed-citation xmlns:xlink="http://www.w3.org/1999/xlink" xlink:type="simple"><person-group><name name-style="western"><surname>Gerhardt</surname><given-names>U</given-names></name></person-group> (<year>1940</year>) <article-title>Neue biologische Nacktschneckenstudien. -.</article-title><source>Zeitschrift für Morphologie und Ökologie der Tiere</source><volume>36</volume>(<issue>4</issue>): <fpage>557</fpage>–<lpage>580</lpage>. <ext-link xlink:href="10.1007/BF01260999" ext-link-type="doi" xlink:type="simple">https://doi.org/10.1007/BF01260999</ext-link></mixed-citation></ref></ref-list></tp:taxon-treatment>
