# Supplementary material for: ﻿Revision of the family Milacidae from Switzerland (Mollusca, Eupulmonata, Parmacelloidea)
Source: Zookeys. 2022 Aug 9;1116:149–79. doi: 10.3897/zookeys.1116.82762 (PMC9848794; doi:10.3897/zookeys.1116.82762)
Supplement: XML Treatment for Tandonia nigra [file zookeys.1116.82762-treatment4.xml]

<!DOCTYPE tp:taxon-treatment
  PUBLIC "-//TaxonX//DTD Taxonomic Treatment Publishing DTD v0 20100105//EN" "tax-treatment-NSO.dtd">
<tp:taxon-treatment xmlns:tp="http://www.plazi.org/taxpub"><tp:treatment-meta><kwd-group><label>Taxon classification</label><kwd>
                <named-content content-type="kingdom">Animalia</named-content>
              </kwd><kwd>
                <named-content content-type="order">Stylommatophora</named-content>
              </kwd><kwd>
                <named-content content-type="family">Milacidae</named-content>
              </kwd></kwd-group><mixed-citation publication-type="journal"><person-group><name><surname>Schallenberg</surname><given-names>Vivianne M.</given-names></name><name><surname>Heim</surname><given-names>René</given-names></name><name><surname>Schneppat</surname><given-names>Ulrich E.</given-names></name><name><surname>Müller</surname><given-names>Peter</given-names></name><name><surname>Rüetschi</surname><given-names>Jörg</given-names></name><name><surname>Neubert</surname><given-names>Eike</given-names></name></person-group><article-title>﻿Revision of the family <tp:taxon-name><tp:taxon-name-part taxon-name-part-type="family">Milacidae</tp:taxon-name-part></tp:taxon-name> from Switzerland (<tp:taxon-name><tp:taxon-name-part taxon-name-part-type="phylum">Mollusca</tp:taxon-name-part></tp:taxon-name>, <tp:taxon-name><tp:taxon-name-part taxon-name-part-type="suborder">Eupulmonata</tp:taxon-name-part></tp:taxon-name>, <tp:taxon-name><tp:taxon-name-part taxon-name-part-type="superfamily">Parmacelloidea</tp:taxon-name-part></tp:taxon-name>)</article-title><source>Zookeys</source><day>09</day><month>08</month><year>2022</year><volume>1116</volume><fpage>149</fpage><lpage>179</lpage><pub-id pub-id-type="doi">10.3897/zookeys.1116.82762</pub-id></mixed-citation></tp:treatment-meta><tp:nomenclature><label>﻿</label><tp:taxon-name>
              <object-id xmlns:xlink="http://www.w3.org/1999/xlink" content-type="arpha" xlink:type="simple">FCC57D1D-588B-5F64-B4DA-EEA2F14E7898</object-id>
              <tp:taxon-name-part taxon-name-part-type="genus" reg="Tandonia">Tandonia</tp:taxon-name-part>
              <tp:taxon-name-part taxon-name-part-type="species" reg="nigra">nigra</tp:taxon-name-part>
            </tp:taxon-name><tp:taxon-authority>(C. Pfeiffer, 1894)</tp:taxon-authority><xref ref-type="fig" rid="F4">Figs 4</xref><xref ref-type="fig" rid="F5">, 5</xref><xref ref-type="fig" rid="F7">, 7C, D</xref><xref ref-type="fig" rid="F8">, 8</xref><tp:nomenclature-citation-list><tp:nomenclature-citation><tp:taxon-name>
                  <tp:taxon-name-part taxon-name-part-type="genus" reg="Tandonia"/>
                  <tp:taxon-name-part taxon-name-part-type="species" reg="nigra"/>
                </tp:taxon-name><comment>
                  Amalia <tp:taxon-name><tp:taxon-name-part taxon-name-part-type="genus" reg="Tandonia"/><tp:taxon-name-part taxon-name-part-type="species" reg="nigra">nigra</tp:taxon-name-part></tp:taxon-name> C. Pfeiffer, 1894, Nachrichtsblatt der Deutschen Malakozoologischen Gesellschaft, 26: 68 [Gipfel des Mte. Generoso (1695 m.)]. </comment></tp:nomenclature-citation></tp:nomenclature-citation-list></tp:nomenclature><tp:treatment-sec sec-type="Type specimen" id="SECID0E6MAG"><title>Type specimen.</title><p><bold><italic>Holotype</italic></bold> SMF 107558.</p></tp:treatment-sec><tp:treatment-sec sec-type="Differential diagnosis" id="SECID0EKNAG"><title>Differential diagnosis.</title><p>Torus with spikes inside the vagina, epiphallus with a field of nodes on the surface; for other character states, refer to the paragraph under <italic><tp:taxon-name><tp:taxon-name-part taxon-name-part-type="genus" reg="Tandonia">T.</tp:taxon-name-part><tp:taxon-name-part taxon-name-part-type="species" reg="rustica">rustica</tp:taxon-name-part></tp:taxon-name></italic>.</p></tp:treatment-sec><tp:treatment-sec sec-type="description" id="SECID0E2NAG"><title>Description.</title><p><bold><italic>Colouration</italic>.</bold> The animals at the type locality are dark blackish brown coloured with the dorsum almost black (Figs <xref ref-type="fig" rid="F4">4</xref>, <xref ref-type="fig" rid="F8">8B, C</xref>). In lower altitudes of the mountain, animals were dark grey (Fig. <xref ref-type="fig" rid="F8">8A</xref>) to almost white in colour, with the mantle and dorsum finely blotched (Fig. <xref ref-type="fig" rid="F8">8D, E</xref>). Two animals also had a light greyish cream ground colouration, one with darker small grey blotches all over the body (Fig. <xref ref-type="fig" rid="F8">8F</xref>).</p><fig id="F4" position="float" orientation="portrait"><object-id xmlns:xlink="http://www.w3.org/1999/xlink" content-type="doi" xlink:type="simple">10.3897/zookeys.1116.82762.figure4</object-id><object-id xmlns:xlink="http://www.w3.org/1999/xlink" content-type="arpha" xlink:type="simple">2F786705-2967-5B21-9ACA-D5C71C2B70BD</object-id><label>Figure 4.</label><caption><p><italic><tp:taxon-name><tp:taxon-name-part taxon-name-part-type="genus" reg="Tandonia">Tandonia</tp:taxon-name-part><tp:taxon-name-part taxon-name-part-type="species" reg="nigra">nigra</tp:taxon-name-part></tp:taxon-name></italic>. <bold>A–F</bold> sequenced topotype <named-content xmlns:xlink="http://www.w3.org/1999/xlink" content-type="dwc:institutional_code" xlink:title="Natural History Museum Bern" xlink:href="http://grbio.org/institution/naturhistorisches-museum-der-burgergemeinde-bern" xlink:type="simple">NMBE</named-content> 569047, Monte Generoso, Rovio, Calvagione, 1.650 m alt <bold>A</bold> lateral view right <bold>B</bold> dorsal view <bold>C</bold> ventral view <bold>D</bold> lateral view left <bold>E</bold> dorsal view showing the postpallial pocket organ (indicated with arrows) <bold>F</bold> lateral right view of mantel with pneumostome. Abbreviation: ppo = postpallial pocket organ.</p></caption><graphic xmlns:xlink="http://www.w3.org/1999/xlink" xlink:href="zookeys-1116-149_article-82762__-g004.jpg" position="float" orientation="portrait" xlink:type="simple" id="oo_725586.jpg"><uri content-type="original_file" xlink:type="simple">https://binary.pensoft.net/fig/725586</uri></graphic></fig><p>The mantle generally matches the dorsal colour. For the topotypic specimen, dots at the edges of the mantle are lacking. However, in light colour morphs, the mantle appears slightly darker than the dorsum because of the accumulated dots and blotches. In many of these specimens the highest density is along the sinus groove.</p><p>For the topotypical colour morph the flanks are pigmented as the dorsum, but with a narrow, paler greyish stripe just above the edge of the sole with little blackish grey dots and stripes. This also refers to the flanks below the edge of mantle. In the light colour morphs, the dorsum and flanks are covered by very fine dark dots on the top of the tubercles (not along the grove lines; not a reticulation). This pigmentation pattern is found from the dorsum down to the edge of the sole. Some larger, irregularly scattered black spots more posterior on dorsum and flanks add to this remarkable colouration. The flanks below the mantle lack this dark pigmentation and are of a paler colour than the rest.</p><p>Neck and head in the dark colour morphs are black as are the ommatophores. The ommatophores are somewhat translucent, and the black ommatophoran retractor can be seen through the integument. No black dotting on the ommatophores is visible. The tentacles are black. In the light colour morphs, the head, neck and the ommatophores are always darker if compared to the body colour.</p><p>The keel is of the same colour as the body and thus difficult to see in a crawling animal.</p><p>The sole is uniformly creamy yellowish grey in all specimens. In one topotypic specimen, the posterior ends of the lateral sole fields are pigmented with dark grey dots. In two other specimens, the seam of the sole is pale grey with irregularly dispersed, small black dots.</p><p><bold><italic>Mantle structures</italic>.</bold> The pneumostome is positioned on the right side, at ca. ¾ of mantle length, well posteriorly of the middle of the mantle, surrounded by a narrow and almost invisible ring-like structure (Fig. <xref ref-type="fig" rid="F4">4F</xref>). The visibility of surface structures in living animals strongly depends on the age of the specimen, its condition, and the general air humidity when it is observed. The surface of mantle, besides the sinus groove, can be totally smooth (high temperature/humidity and high production of mucus) or very finely crenulated, or a stage between; the sinus groove is completely visible, often accentuated by a dark pigmentation, reaching almost the end of the posterior mantle edge. The slit of the pneumostome runs anteriorly to at least the dorsal edge of pneumostome. The posterior margin of the mantle is not tightly attached to the integument. The posterior free mantle flap covers the anterior integument-tubercles (Fig. <xref ref-type="fig" rid="F4">4A</xref>) as well as the slit-like transverse openings of the postpallial pocket organ (Fig. <xref ref-type="fig" rid="F4">4E</xref>). The posterior mantle edge is markedly indented (curved).</p><p><bold><italic>Postpallial pocket organ</italic>.</bold> As in <italic><tp:taxon-name><tp:taxon-name-part taxon-name-part-type="genus" reg="Tandonia">Tandonia</tp:taxon-name-part><tp:taxon-name-part taxon-name-part-type="species" reg="rustica">rustica</tp:taxon-name-part></tp:taxon-name></italic>.</p><p><bold><italic>Integument structures</italic>.</bold> The number of <abbrev xmlns:xlink="http://www.w3.org/1999/xlink" xlink:title="tubercle rows" id="ABBRID0E4UAG" xlink:type="simple">tr</abbrev> of integument, from the slit of pneumostome to the keel does not vary much (<italic>n</italic> = 3; the topotypes only); from <abbrev xmlns:xlink="http://www.w3.org/1999/xlink" xlink:title="tubercle rows" id="ABBRID0EDVAG" xlink:type="simple">tr</abbrev> 15–17). The surface texture and the width of tubercles in live specimens vary depending on their position on the body. The <abbrev xmlns:xlink="http://www.w3.org/1999/xlink" xlink:title="tubercle rows" id="ABBRID0EHVAG" xlink:type="simple">tr</abbrev> do not appear to be strongly divided in several compartments, only few compartments exist. The <abbrev xmlns:xlink="http://www.w3.org/1999/xlink" xlink:title="tubercle rows" id="ABBRID0ELVAG" xlink:type="simple">tr</abbrev> are all finely crenulated, but also can appear to be totally smooth. In all specimens, the keel extends from the posterior margin of the mantle to the end of the dorsum and is entirely smooth. It is not erected, but evenly rounded, sometimes almost flat and not exposed over the dorsal <abbrev xmlns:xlink="http://www.w3.org/1999/xlink" xlink:title="tubercle rows" id="ABBRID0EPVAG" xlink:type="simple">tr</abbrev>.</p><p><bold><italic>Sole structure</italic>.</bold> As in <italic><tp:taxon-name><tp:taxon-name-part taxon-name-part-type="genus" reg="Tandonia">Tandonia</tp:taxon-name-part><tp:taxon-name-part taxon-name-part-type="species" reg="rustica">rustica</tp:taxon-name-part></tp:taxon-name></italic>.</p><p><bold><italic>Measurements</italic>.</bold><abbrev xmlns:xlink="http://www.w3.org/1999/xlink" xlink:title="Live weight" id="ABBRID0EVWAG" xlink:type="simple">lw</abbrev> (<italic>n</italic> = 3): 1.35–2.5 g, ø 1.85 g; <abbrev xmlns:xlink="http://www.w3.org/1999/xlink" xlink:title="Total length" id="ABBRID0E2WAG" xlink:type="simple">tl</abbrev> (<italic>n</italic> = 2): 46 mm and 70 mm; <abbrev xmlns:xlink="http://www.w3.org/1999/xlink" xlink:title="mantle length" id="ABBRID0EBXAG" xlink:type="simple">ml</abbrev> (<italic>n</italic> = 2): 17 mm and 22 mm; <abbrev xmlns:xlink="http://www.w3.org/1999/xlink" xlink:title="Sole width" id="ABBRID0EHXAG" xlink:type="simple">sw</abbrev> (<italic>n</italic> = 2): 4.5 mm and 5 mm.</p><p>Ratio of <abbrev xmlns:xlink="http://www.w3.org/1999/xlink" xlink:title="Total length" id="ABBRID0EPXAG" xlink:type="simple">tl</abbrev>/<abbrev xmlns:xlink="http://www.w3.org/1999/xlink" xlink:title="mantle length" id="ABBRID0ETXAG" xlink:type="simple">ml</abbrev> ranges from ca. 46/17 mm to 70/22 mm; ø <abbrev xmlns:xlink="http://www.w3.org/1999/xlink" xlink:title="mantle length" id="ABBRID0EXXAG" xlink:type="simple">ml</abbrev> being a little more than 1/3 of <abbrev xmlns:xlink="http://www.w3.org/1999/xlink" xlink:title="Total length" id="ABBRID0E2XAG" xlink:type="simple">tl</abbrev>.</p><p><bold><italic>Mucus</italic>.</bold> The mucus is transparent on body, mantle and sole, and sticky. So far, no coloured defensive mucus was observed.</p><p><bold><italic>Genital organs</italic>.</bold> Atrium short; penis tubular, constricted in the middle; interior penial wall with a prominent transversely oriented fold; distal to the fold a simple penis papilla (Fig. <xref ref-type="fig" rid="F5">5B, C</xref>); papilla base slightly swollen; penis and epiphallus equal in length and diameter, divided by a constriction, where penis retractor muscle inserts; epiphallus surface with nodular structures primarily on its proximal end.</p><fig id="F5" position="float" orientation="portrait"><object-id xmlns:xlink="http://www.w3.org/1999/xlink" content-type="doi" xlink:type="simple">10.3897/zookeys.1116.82762.figure5</object-id><object-id xmlns:xlink="http://www.w3.org/1999/xlink" content-type="arpha" xlink:type="simple">6C8DBBE3-95F1-5105-B763-1987F95A831D</object-id><label>Figure 5.</label><caption><p><italic><tp:taxon-name><tp:taxon-name-part taxon-name-part-type="genus" reg="Tandonia">Tandonia</tp:taxon-name-part><tp:taxon-name-part taxon-name-part-type="species" reg="nigra">nigra</tp:taxon-name-part></tp:taxon-name></italic>. <bold>A–D</bold> sequenced topotype <named-content xmlns:xlink="http://www.w3.org/1999/xlink" content-type="dwc:institutional_code" xlink:title="Natural History Museum Bern" xlink:href="http://grbio.org/institution/naturhistorisches-museum-der-burgergemeinde-bern" xlink:type="simple">NMBE</named-content> 569047, genital organs <bold>A</bold> situs of genitalia <bold>B</bold> penis with epiphallus showing the granulation on the epiphallial surface and the penis papilla <bold>C</bold> epiphallus opened to show the transparent globuli <bold>D</bold> vagina opened showing the torus with the row of spikes <bold>E</bold> sequenced specimen <named-content xmlns:xlink="http://www.w3.org/1999/xlink" content-type="dwc:institutional_code" xlink:title="Natural History Museum Bern" xlink:href="http://grbio.org/institution/naturhistorisches-museum-der-burgergemeinde-bern" xlink:type="simple">NMBE</named-content> 568980, situs of genitalia. Abbreviations: a = atrium; bc = bursa copulatrix; ep = epiphallus; fod = free oviduct; p = penis; ped = pedunculus; pp = penial papilla; spo = spermoviduct; v = vagina; vd = vas deferens; vg = vaginal gland.</p></caption><graphic xmlns:xlink="http://www.w3.org/1999/xlink" xlink:href="zookeys-1116-149_article-82762__-g005.jpg" position="float" orientation="portrait" xlink:type="simple" id="oo_725587.jpg"><uri content-type="original_file" xlink:type="simple">https://binary.pensoft.net/fig/725587</uri></graphic></fig><p>Vagina shorter than penis; accessory glands entering distally on vagina, close to pedunculus and oviduct, formed by a broad truncus with bundles of tubuli attached; the vaginal walls richly covered with folds forming a zig zag pattern; a prominent torus with a row of acute conical spikes running through the vagina from atrium almost reaching the branching point of the pedunculus of the bursa copulatrix (Fig. <xref ref-type="fig" rid="F5">5D, E</xref>); pedunculus shorter than vesicle; vesicle elongated, rounded at the tip; oviduct slim and long.</p><p><bold><italic>Spermatophore</italic>.</bold> No spermatophore found in our specimens. It was described and figured by <xref ref-type="bibr" rid="B27">Regteren Altena (1953</xref>: fig. 7).</p></tp:treatment-sec><tp:treatment-sec sec-type="distribution" id="SECID0ED2AG"><title>Distribution.</title><p><italic><tp:taxon-name><tp:taxon-name-part taxon-name-part-type="genus" reg="Tandonia">Tandonia</tp:taxon-name-part><tp:taxon-name-part taxon-name-part-type="species" reg="nigra">nigra</tp:taxon-name-part></tp:taxon-name></italic> is a rarely found species in Switzerland, and all locally constricted to the Sottoceneri, which is the southern part of the Canton of Ticino, including the districts Lugano and Mendrisio. Our series is very small (<italic>n</italic> = 9). All specimens are from Canton Ticino, from a very restricted area around the Monte Generoso only, including the type locality (<italic>n</italic> = 3). For more information refer to chapters Remarks and Discussion.</p></tp:treatment-sec><tp:treatment-sec sec-type="habitat" id="SECID0EY2AG"><title>Habitat.</title><p>In the summit region of Monte Generoso, <italic><tp:taxon-name><tp:taxon-name-part taxon-name-part-type="genus" reg="Tandonia">T.</tp:taxon-name-part><tp:taxon-name-part taxon-name-part-type="species" reg="nigra">nigra</tp:taxon-name-part></tp:taxon-name></italic> lives in crevice-rich limestone rocks, which are sparsely vegetated. Under dry weather conditions <italic><tp:taxon-name><tp:taxon-name-part taxon-name-part-type="genus" reg="Tandonia">T.</tp:taxon-name-part><tp:taxon-name-part taxon-name-part-type="species" reg="nigra">nigra</tp:taxon-name-part></tp:taxon-name></italic> is rarely found active on the surface, it is hidden in rock crevices, at least during the day. In the summit region, only very dark-coloured animals have been observed so far. In lower altitudes, <italic><tp:taxon-name><tp:taxon-name-part taxon-name-part-type="genus" reg="Tandonia">T.</tp:taxon-name-part><tp:taxon-name-part taxon-name-part-type="species" reg="nigra">nigra</tp:taxon-name-part></tp:taxon-name></italic> is so far recorded in semi-natural deciduous forests. These are various mixed deciduous forests with beech, hop hornbeam, lime, field maple, ash, hazel, common whitebeam, and manna ash (i.e., southern alpine toothwort beech forest, <italic>Cardamino-Fagetum cyclametosum</italic>, hop hornbeam forest, <italic>Orno-Ostryon</italic>). All habitats are relatively shady. At higher altitudes, these forests are relatively dry, at lower altitudes they tend to be fresh to moist. For the snails, retreat sites with a certain soil cover and air humidity are important. In autumn 2021, however, two animals could be observed crawling during the day in relatively high humidity on a crack-rich, largely dry retaining wall. The first wall was on a mortared garden retaining wall on a natural road, the other on a dry stone wall along a road. Both walls are situated in semi-shade and are only exposed to sunlight for a few hours a day. In the forest, <italic><tp:taxon-name><tp:taxon-name-part taxon-name-part-type="genus" reg="Tandonia">T.</tp:taxon-name-part><tp:taxon-name-part taxon-name-part-type="species" reg="nigra">nigra</tp:taxon-name-part></tp:taxon-name></italic> is found under stones, amongst fallen leaves, in rock crevices and on dead wood. During several hikes in the summit region, only single animals were observed in humid conditions and during sunrise.</p><p>So far, all records in Switzerland originate from areas with a good calcium supply. The altitudinal range of its habitats spans from 435 m near Rovio to the highest point at 1700 m.</p></tp:treatment-sec><tp:treatment-sec sec-type="Life history" id="SECID0E44AG"><title>Life history.</title><p>There are almost no observations on the biology of the species published. <italic><tp:taxon-name><tp:taxon-name-part taxon-name-part-type="genus" reg="Tandonia">Tandonia</tp:taxon-name-part><tp:taxon-name-part taxon-name-part-type="species" reg="nigra">nigra</tp:taxon-name-part></tp:taxon-name></italic> feeds on fallen leaves, but possibly also on lichens and detritus. Mating behaviour and reproduction mode are not yet described. A specimen with spermatophore was collected on 30 July 1948 (<xref ref-type="bibr" rid="B27">Regteren Altena 1953</xref>). We conclude that the copulation season for <italic><tp:taxon-name><tp:taxon-name-part taxon-name-part-type="genus" reg="Tandonia">T.</tp:taxon-name-part><tp:taxon-name-part taxon-name-part-type="species" reg="nigra">nigra</tp:taxon-name-part></tp:taxon-name></italic> is in July.</p></tp:treatment-sec><tp:treatment-sec sec-type="remarks" id="SECID0E45AG"><title>Remarks.</title><p>The author of this species is Karl Ludwig Pfeiffer (1874–1952), who usually published under the name Karl L. Pfeiffer = K. L. Pfeiffer (<xref ref-type="bibr" rid="B43">Zilch 1972</xref>).</p><p>The most remarkable new finding is the presence of several/additional colour morphs in <italic><tp:taxon-name><tp:taxon-name-part taxon-name-part-type="genus" reg="Tandonia">T.</tp:taxon-name-part><tp:taxon-name-part taxon-name-part-type="species" reg="nigra">nigra</tp:taxon-name-part></tp:taxon-name></italic>. <xref ref-type="bibr" rid="B24">Pfeiffer’s (1894)</xref> sketchy description of the “small and slim” single specimen (most probably a juvenile) he had collected in autumn 1893, is rather uninformative. Nonetheless, he described a few interesting details concerning the colouration: “almost entirely deep black, only towards the sole somewhat lighter, with two longitudinal black lines leaving a very fine yellow line between”. The “very fine yellow line” describes the peripodial groove, the first black line a stripe (peripodial fold) just above the yellow line, the second black line must be the edge of the sole. In our topotypes (<italic>n</italic> = 3) such a fine yellow line was missing in two specimens, while in the other one the line was creamy white. The extremely fine black lines are in fact not visible by the bare eye only. Pfeiffer found “the keel as black as the dorsum and mantle”. <xref ref-type="bibr" rid="B41">Wiktor (1987)</xref> mentioned that “Pfeiffer thought it can be a melanistic form of <italic><tp:taxon-name><tp:taxon-name-part taxon-name-part-type="genus" reg="Tandonia">T.</tp:taxon-name-part><tp:taxon-name-part taxon-name-part-type="species" reg="rustica">rustica</tp:taxon-name-part></tp:taxon-name></italic>”, but <xref ref-type="bibr" rid="B24">Pfeiffer (1894)</xref> did not mention <italic><tp:taxon-name><tp:taxon-name-part taxon-name-part-type="genus" reg="Tandonia">T.</tp:taxon-name-part><tp:taxon-name-part taxon-name-part-type="species" reg="rustica">rustica</tp:taxon-name-part></tp:taxon-name></italic> at all. Wiktor described the colouration based on a single topotypic specimen (Rijksmuseum Leiden no. 988), which also had been examined by Regteren Altena in 1953. This specimen was differing in some respects from the original description by Pfeiffer: “Mantle at first sight uniformly black, in fact at its edges very dense black dots on dirty creamy ground, visible however only in magnification”. The differences in these descriptions already indicated that for this species some intraspecific variation can be expected.</p><p>Our recent research on the new additional colour morphs of <italic><tp:taxon-name><tp:taxon-name-part taxon-name-part-type="genus" reg="Tandonia">T.</tp:taxon-name-part><tp:taxon-name-part taxon-name-part-type="species" reg="nigra">nigra</tp:taxon-name-part></tp:taxon-name></italic> at the lower altitudes of Mt. Generoso at Mendrisio, Val Cürta (PM), and from the surrounding of Rovio (pers. comm. K. Lassauer 2020) has confirmed this impression. These pale creamy specimens were first thought to belong to a different, potentially new species, but our genetic assessment evidenced that these are just colour morphs of <italic><tp:taxon-name><tp:taxon-name-part taxon-name-part-type="genus" reg="Tandonia">T.</tp:taxon-name-part><tp:taxon-name-part taxon-name-part-type="species" reg="nigra">nigra</tp:taxon-name-part></tp:taxon-name></italic>. The penis papilla in some pale colour morphs was less fleshy and bulgy than the topotypic adult specimens. The difference in the penis papilla of some lighter colour morphs might be due to their subadult stage. Concerning the anatomy, the nodular structure on the epiphallus has been visible in fully adult but also in subadult specimens. In some cases, the lumen of the epiphallus was filled with transparent, tiny globuli (Fig. <xref ref-type="fig" rid="F5">5C</xref>) of unknown function.</p><p>In each of the Swiss specimens examined, the posterior end of mantle is markedly indented, as it was already described by <xref ref-type="bibr" rid="B24">Pfeiffer (1894)</xref>. <xref ref-type="bibr" rid="B24">Pfeiffer (1894)</xref> found nine <abbrev xmlns:xlink="http://www.w3.org/1999/xlink" xlink:title="tubercle rows" id="ABBRID0ENCBG" xlink:type="simple">tr</abbrev> on both sides of the body. Most probably he counted the number of <abbrev xmlns:xlink="http://www.w3.org/1999/xlink" xlink:title="tubercle rows" id="ABBRID0ERCBG" xlink:type="simple">tr</abbrev> between keel and the edge of the sole, i.e., at mid of the dorsum downwards to the edge of the sole. <xref ref-type="bibr" rid="B41">Wiktor (1987)</xref> reported 13 <abbrev xmlns:xlink="http://www.w3.org/1999/xlink" xlink:title="tubercle rows" id="ABBRID0EZCBG" xlink:type="simple">tr</abbrev> from the single specimen examined by him. This result also does not compare to our counts in the topotypes. The <abbrev xmlns:xlink="http://www.w3.org/1999/xlink" xlink:title="tubercle rows" id="ABBRID0E4CBG" xlink:type="simple">tr</abbrev> can also be totally smooth as already reported by <xref ref-type="bibr" rid="B24">Pfeiffer (1894)</xref>. The high number of <abbrev xmlns:xlink="http://www.w3.org/1999/xlink" xlink:title="tubercle rows" id="ABBRID0EFDBG" xlink:type="simple">tr</abbrev> will always allow differentiating <italic><tp:taxon-name><tp:taxon-name-part taxon-name-part-type="genus" reg="Tandonia">T.</tp:taxon-name-part><tp:taxon-name-part taxon-name-part-type="species" reg="nigra">nigra</tp:taxon-name-part></tp:taxon-name></italic> from <italic><tp:taxon-name><tp:taxon-name-part taxon-name-part-type="genus" reg="Tandonia">T.</tp:taxon-name-part><tp:taxon-name-part taxon-name-part-type="species" reg="budapestensis">budapestensis</tp:taxon-name-part></tp:taxon-name></italic>, but not necessarily from juvenile <italic><tp:taxon-name><tp:taxon-name-part taxon-name-part-type="genus" reg="Tandonia">T.</tp:taxon-name-part><tp:taxon-name-part taxon-name-part-type="species" reg="rustica">rustica</tp:taxon-name-part></tp:taxon-name></italic> if not taking pigmentation into account. Concluding, the main intraspecific variability can be found in the body pigmentation as well as in the number of <abbrev xmlns:xlink="http://www.w3.org/1999/xlink" xlink:title="tubercle rows" id="ABBRID0EKEBG" xlink:type="simple">tr</abbrev> on the body. Given the few specimens investigated so far, essentially more research is required to cover all variants in this species.</p><p>For a rather long period, <italic><tp:taxon-name><tp:taxon-name-part taxon-name-part-type="genus" reg="Tandonia">T.</tp:taxon-name-part><tp:taxon-name-part taxon-name-part-type="species" reg="nigra">nigra</tp:taxon-name-part></tp:taxon-name></italic>, was thought to constitute an endemic species for Switzerland, or it was omitted as a member of the Swiss Fauna (<xref ref-type="bibr" rid="B7">Forcart 1942</xref>). Quite recently, <xref ref-type="bibr" rid="B26">Rähle (1997)</xref> identified a population of a small black <italic><tp:taxon-name><tp:taxon-name-part taxon-name-part-type="genus" reg="Tandonia">Tandonia</tp:taxon-name-part></tp:taxon-name></italic> species from Valle Brembilla, Bergamo, Italy (coll. <named-content xmlns:xlink="http://www.w3.org/1999/xlink" content-type="dwc:institutional_code" xlink:title="State Museum of Natural History Stuttgart" xlink:href="http://grbio.org/institution/staatliches-museum-fuer-naturkund-stuttgart" xlink:type="simple">SMNS</named-content>) as <italic><tp:taxon-name><tp:taxon-name-part taxon-name-part-type="genus" reg="Tandonia">T.</tp:taxon-name-part><tp:taxon-name-part taxon-name-part-type="species" reg="nigra">nigra</tp:taxon-name-part></tp:taxon-name></italic>. <xref ref-type="bibr" rid="B8">Forcart (1959)</xref> identified a sample (<named-content xmlns:xlink="http://www.w3.org/1999/xlink" content-type="dwc:institutional_code" xlink:title="Natural History Museum Basel" xlink:href="http://grbio.org/institution/naturhistorishes-museum" xlink:type="simple">NMB</named-content> 06166a) from Austria, north Tirol as <italic><tp:taxon-name><tp:taxon-name-part taxon-name-part-type="genus" reg="Milax">Milax</tp:taxon-name-part><tp:taxon-name-part taxon-name-part-type="species" reg="simrothi">simrothi</tp:taxon-name-part></tp:taxon-name></italic><xref ref-type="bibr" rid="B13">Hesse 1923</xref>, which subsequently was corrected by <xref ref-type="bibr" rid="B41">Wiktor (1987)</xref> to <italic><tp:taxon-name><tp:taxon-name-part taxon-name-part-type="genus" reg="Tandonia">T.</tp:taxon-name-part><tp:taxon-name-part taxon-name-part-type="species" reg="nigra">nigra</tp:taxon-name-part></tp:taxon-name></italic>. We received a specimen identified by G. Nardi as <italic><tp:taxon-name><tp:taxon-name-part taxon-name-part-type="genus" reg="Tandonia">T.</tp:taxon-name-part><tp:taxon-name-part taxon-name-part-type="species" reg="nigra">nigra</tp:taxon-name-part></tp:taxon-name></italic> from Italy, Laxolo, Valle Brembilla, Bergamo (<named-content xmlns:xlink="http://www.w3.org/1999/xlink" content-type="dwc:institutional_code" xlink:title="Natural History Museum Bern" xlink:href="http://grbio.org/institution/naturhistorisches-museum-der-burgergemeinde-bern" xlink:type="simple">NMBE</named-content> 561307), which is almost identical with Rähle’s locality. As a result, <xref ref-type="bibr" rid="B23">Nardi (2017)</xref> shaped the distribution area of <italic><tp:taxon-name><tp:taxon-name-part taxon-name-part-type="genus" reg="Tandonia">T.</tp:taxon-name-part><tp:taxon-name-part taxon-name-part-type="species" reg="nigra">nigra</tp:taxon-name-part></tp:taxon-name></italic> over a rather wide range in northern Italy. We tried to re-assess the identity of these specimens.</p><p>Unfortunately, it was impossible to extract DNA from the specimen from Laxolo (<named-content xmlns:xlink="http://www.w3.org/1999/xlink" content-type="dwc:institutional_code" xlink:title="Natural History Museum Bern" xlink:href="http://grbio.org/institution/naturhistorisches-museum-der-burgergemeinde-bern" xlink:type="simple">NMBE</named-content> 561307), and the preservation state of the animal was poor. As a result, there is no genetic evidence that this is the same species as <italic><tp:taxon-name><tp:taxon-name-part taxon-name-part-type="genus" reg="Tandonia">T.</tp:taxon-name-part><tp:taxon-name-part taxon-name-part-type="species" reg="nigra">nigra</tp:taxon-name-part></tp:taxon-name></italic>. It shares some details with the topotypic Swiss specimens, particularly the presence of the penial papilla, the vaginal torus with the spiked papillae, and the epiphallial node field. However, <xref ref-type="bibr" rid="B26">Rähle (1997)</xref> found major differences in the genital organs: He did not find a penial papilla (large and well developed in our specimens), and the accessory glands in his specimen were restricted to some unbranched tubes situated around the distal end of the vagina (large, branched bundles of tubuli in our specimens). This is astonishing as both specimens originate from the same locality. Revision of the Austrian sample (<named-content xmlns:xlink="http://www.w3.org/1999/xlink" content-type="dwc:institutional_code" xlink:title="Natural History Museum Basel" xlink:href="http://grbio.org/institution/naturhistorishes-museum" xlink:type="simple">NMB</named-content> 06166a) failed because of its bad preservation status.</p><p>Since its description, eight malacologists (<abbrev xmlns:xlink="http://www.w3.org/1999/xlink" xlink:title="Centre Suisse de Cartographie de la Faune" id="ABBRID0E4IBG" xlink:type="simple">CSCF</abbrev> mapserver, May 2022) have recorded this species from the summit of Mt. Generoso. New sites were found by two malacologists from 2005–2021. Given the doubts in identification of the non-Swiss populations, the question whether this is an endemic species for Switzerland or not is not finally answered.</p></tp:treatment-sec><tp:treatment-sec><!--Section generated to contain objects referenced in tp:taxon-treatment.--><fig id="F7" position="float" orientation="portrait"><object-id xmlns:xlink="http://www.w3.org/1999/xlink" content-type="doi" xlink:type="simple">10.3897/zookeys.1116.82762.figure7</object-id><object-id xmlns:xlink="http://www.w3.org/1999/xlink" content-type="arpha" xlink:type="simple">F685873C-0ABF-5164-B6F9-1B22AFB861A3</object-id><label>Figure 7.</label><caption><p>Living specimens of <italic><tp:taxon-name><tp:taxon-name-part taxon-name-part-type="genus" reg="Tandonia">Tandonia</tp:taxon-name-part></tp:taxon-name></italic>. <bold>A, B</bold><italic><tp:taxon-name><tp:taxon-name-part taxon-name-part-type="genus" reg="Tandonia">Tandonia</tp:taxon-name-part><tp:taxon-name-part taxon-name-part-type="species" reg="rustica">rustica</tp:taxon-name-part></tp:taxon-name></italic><bold>A</bold> sequenced specimen <named-content xmlns:xlink="http://www.w3.org/1999/xlink" content-type="dwc:institutional_code" xlink:title="Natural History Museum Bern" xlink:href="http://grbio.org/institution/naturhistorisches-museum-der-burgergemeinde-bern" xlink:type="simple">NMBE</named-content> 568974, Wartau, Trübbach <bold>B</bold> sequenced specimen <named-content xmlns:xlink="http://www.w3.org/1999/xlink" content-type="dwc:institutional_code" xlink:title="Natural History Museum Bern" xlink:href="http://grbio.org/institution/naturhistorisches-museum-der-burgergemeinde-bern" xlink:type="simple">NMBE</named-content> 568973, Rovio, Sovaglia <bold>C, D</bold><italic><tp:taxon-name><tp:taxon-name-part taxon-name-part-type="genus" reg="Tandonia">Tandonia</tp:taxon-name-part><tp:taxon-name-part taxon-name-part-type="species" reg="rustica">rustica</tp:taxon-name-part></tp:taxon-name></italic> (two mottled specimens) meeting a pale colour morph specimen of <italic><tp:taxon-name><tp:taxon-name-part taxon-name-part-type="genus" reg="Tandonia">Tandonia</tp:taxon-name-part><tp:taxon-name-part taxon-name-part-type="species" reg="nigra">nigra</tp:taxon-name-part></tp:taxon-name></italic>, Val Cürta, Mt. Generoso <bold>E, F</bold><italic><tp:taxon-name><tp:taxon-name-part taxon-name-part-type="genus" reg="Tandonia">Tandonia</tp:taxon-name-part><tp:taxon-name-part taxon-name-part-type="species" reg="budapestensis">budapestensis</tp:taxon-name-part></tp:taxon-name></italic><bold>E</bold><named-content xmlns:xlink="http://www.w3.org/1999/xlink" content-type="dwc:institutional_code" xlink:title="Natural History Museum Bern" xlink:href="http://grbio.org/institution/naturhistorisches-museum-der-burgergemeinde-bern" xlink:type="simple">NMBE</named-content> 571881, Roggwil, <bold>F</bold><named-content xmlns:xlink="http://www.w3.org/1999/xlink" content-type="dwc:institutional_code" xlink:title="Natural History Museum Bern" xlink:href="http://grbio.org/institution/naturhistorisches-museum-der-burgergemeinde-bern" xlink:type="simple">NMBE</named-content> 571882, Meggen.</p></caption><graphic xmlns:xlink="http://www.w3.org/1999/xlink" xlink:href="zookeys-1116-149_article-82762__-g007.jpg" position="float" orientation="portrait" xlink:type="simple" id="oo_725589.jpg"><uri content-type="original_file" xlink:type="simple">https://binary.pensoft.net/fig/725589</uri></graphic></fig><fig id="F8" position="float" orientation="portrait"><object-id xmlns:xlink="http://www.w3.org/1999/xlink" content-type="doi" xlink:type="simple">10.3897/zookeys.1116.82762.figure8</object-id><object-id xmlns:xlink="http://www.w3.org/1999/xlink" content-type="arpha" xlink:type="simple">9639C037-BF1B-5EFC-BBC8-BA5DE3DEA1A0</object-id><label>Figure 8.</label><caption><p>Colour variations of <italic><tp:taxon-name><tp:taxon-name-part taxon-name-part-type="genus" reg="Tandonia">Tandonia</tp:taxon-name-part><tp:taxon-name-part taxon-name-part-type="species" reg="nigra">nigra</tp:taxon-name-part></tp:taxon-name></italic>. <bold>A</bold> greyish morph from Rovio, waterfall at Botto, <named-content xmlns:xlink="http://www.w3.org/1999/xlink" content-type="dwc:institutional_code" xlink:title="Natural History Museum Bern" xlink:href="http://grbio.org/institution/naturhistorisches-museum-der-burgergemeinde-bern" xlink:type="simple">NMBE</named-content> 568980 <bold>B, C</bold> topotype from summit area; <named-content xmlns:xlink="http://www.w3.org/1999/xlink" content-type="dwc:institutional_code" xlink:title="Natural History Museum Bern" xlink:href="http://grbio.org/institution/naturhistorisches-museum-der-burgergemeinde-bern" xlink:type="simple">NMBE</named-content> 569047 <bold>D</bold> Mendrisio, Val Cürta, <named-content xmlns:xlink="http://www.w3.org/1999/xlink" content-type="dwc:institutional_code" xlink:title="Natural History Museum Bern" xlink:href="http://grbio.org/institution/naturhistorisches-museum-der-burgergemeinde-bern" xlink:type="simple">NMBE</named-content> 570972 <bold>E</bold> Capolago, Val Cürta, <named-content xmlns:xlink="http://www.w3.org/1999/xlink" content-type="dwc:institutional_code" xlink:title="Natural History Museum Bern" xlink:href="http://grbio.org/institution/naturhistorisches-museum-der-burgergemeinde-bern" xlink:type="simple">NMBE</named-content> 570971 <bold>F</bold> Rovio, Sasso Piatto, <named-content xmlns:xlink="http://www.w3.org/1999/xlink" content-type="dwc:institutional_code" xlink:title="Natural History Museum Bern" xlink:href="http://grbio.org/institution/naturhistorisches-museum-der-burgergemeinde-bern" xlink:type="simple">NMBE</named-content> 570974.</p></caption><graphic xmlns:xlink="http://www.w3.org/1999/xlink" xlink:href="zookeys-1116-149_article-82762__-g008.jpg" position="float" orientation="portrait" xlink:type="simple" id="oo_725590.jpg"><uri content-type="original_file" xlink:type="simple">https://binary.pensoft.net/fig/725590</uri></graphic></fig></tp:treatment-sec><ref-list><ref id="B27"><mixed-citation xmlns:xlink="http://www.w3.org/1999/xlink" xlink:type="simple"><person-group><name name-style="western"><surname>Regteren Altena</surname><given-names>CO van</given-names></name></person-group> (<year>1953</year>) <article-title>Notes sur les limaces. 1. A propos de <italic><tp:taxon-name><tp:taxon-name-part taxon-name-part-type="genus">Milax</tp:taxon-name-part><tp:taxon-name-part taxon-name-part-type="species">niger</tp:taxon-name-part></tp:taxon-name></italic> (Carl Pfeiffer, 1894).</article-title><source>Basteria</source><volume>17</volume>(<issue>3</issue>): <fpage>43</fpage>–<lpage>48</lpage>.</mixed-citation></ref><ref id="B43"><mixed-citation xmlns:xlink="http://www.w3.org/1999/xlink" xlink:type="simple"><person-group><name name-style="western"><surname>Zilch</surname><given-names>A</given-names></name></person-group> (<year>1972</year>) <article-title>Zur Geschichte der deutschen Malakozoologie, IX. Zur Konchylien–Sammlung von K. L. Pfeiffer.</article-title><source>Mitteilungen der Deutschen Malakozoologischen Gesellschaft</source><volume>22</volume>: <fpage>324</fpage>–<lpage>326</lpage>.</mixed-citation></ref><ref id="B24"><mixed-citation xmlns:xlink="http://www.w3.org/1999/xlink" xlink:type="simple"><person-group><name name-style="western"><surname>Pfeiffer</surname><given-names>C</given-names></name></person-group> (<year>1894</year>) <article-title>Kleine Reiseergebnisse.</article-title><source>Nachrichtsblatt der Deutschen Malakozoloogischen Gesellschaft</source><volume>26</volume>: <fpage>68</fpage>–<lpage>71</lpage>.</mixed-citation></ref><ref id="B41"><mixed-citation xmlns:xlink="http://www.w3.org/1999/xlink" xlink:type="simple"><person-group><name name-style="western"><surname>Wiktor</surname><given-names>A</given-names></name></person-group> (<year>1987</year>) <article-title><tp:taxon-name><tp:taxon-name-part taxon-name-part-type="family">Milacidae</tp:taxon-name-part></tp:taxon-name> (<tp:taxon-name><tp:taxon-name-part taxon-name-part-type="class">Gastropoda</tp:taxon-name-part></tp:taxon-name>, <tp:taxon-name><tp:taxon-name-part taxon-name-part-type="infraclass">Pulmonata</tp:taxon-name-part></tp:taxon-name>) - systematic monograph.</article-title><source>Annales Zoologici</source><volume>41</volume>: <fpage>153</fpage>–<lpage>319</lpage>.</mixed-citation></ref><ref id="B7"><mixed-citation xmlns:xlink="http://www.w3.org/1999/xlink" xlink:type="simple"><person-group><name name-style="western"><surname>Forcart</surname><given-names>L</given-names></name></person-group> (<year>1942</year>) Die Verbreitung der Limaciden und Milaciden in der Schweiz. Archiv für Molluskenkunde 74(2/3): 114–119.</mixed-citation></ref><ref id="B26"><mixed-citation xmlns:xlink="http://www.w3.org/1999/xlink" xlink:type="simple"><person-group><name name-style="western"><surname>Rähle</surname><given-names>W</given-names></name></person-group> (<year>1997</year>) <article-title>Ein Fund van <italic><tp:taxon-name><tp:taxon-name-part taxon-name-part-type="genus">Tandonia</tp:taxon-name-part><tp:taxon-name-part taxon-name-part-type="species">nigra</tp:taxon-name-part></tp:taxon-name></italic> (Carl Pfeiffer 1894) in den Bergamasker Alpen (Alpi Orobie, Norditalien) (<tp:taxon-name><tp:taxon-name-part taxon-name-part-type="class">Gastropoda</tp:taxon-name-part></tp:taxon-name>: <tp:taxon-name><tp:taxon-name-part taxon-name-part-type="infraclass">Pulmonata</tp:taxon-name-part></tp:taxon-name>: <tp:taxon-name><tp:taxon-name-part taxon-name-part-type="family">Milacidae</tp:taxon-name-part></tp:taxon-name>).</article-title><source>Mitteilungen der deutschen malakozoologischen Gesellschaft</source><volume>60</volume>: <fpage>5</fpage>–<lpage>10</lpage>.</mixed-citation></ref><ref id="B8"><mixed-citation xmlns:xlink="http://www.w3.org/1999/xlink" xlink:type="simple"><person-group><name name-style="western"><surname>Forcart</surname><given-names>L</given-names></name></person-group> (<year>1959</year>) <italic><tp:taxon-name><tp:taxon-name-part taxon-name-part-type="genus">Milax</tp:taxon-name-part><tp:taxon-name-part taxon-name-part-type="species">simrothi</tp:taxon-name-part></tp:taxon-name></italic> Hesse in Nordtirol. Archiv für Molluskenkunde 88(4/6): 195.</mixed-citation></ref><ref id="B13"><mixed-citation xmlns:xlink="http://www.w3.org/1999/xlink" xlink:type="simple"><person-group><name name-style="western"><surname>Hesse</surname><given-names>P</given-names></name></person-group> (<year>1923</year>) <article-title>Kritische Fragmente XXV-XXVII.</article-title><source>Archiv für Molluskenkunde</source><volume>55</volume>: <fpage>193</fpage>–<lpage>198</lpage>.</mixed-citation></ref><ref id="B23"><mixed-citation xmlns:xlink="http://www.w3.org/1999/xlink" xlink:type="simple"><person-group><name name-style="western"><surname>Nardi</surname><given-names>G</given-names></name></person-group> (<year>2017</year>) <italic><tp:taxon-name><tp:taxon-name-part taxon-name-part-type="genus">Tandonia</tp:taxon-name-part><tp:taxon-name-part taxon-name-part-type="species">nigra</tp:taxon-name-part></tp:taxon-name></italic>. The IUCN Red List of Threatened Species 2017: e.T21385A85575878.</mixed-citation></ref></ref-list></tp:taxon-treatment>
