# Supplementary material for: ﻿Revision of the family Milacidae from Switzerland (Mollusca, Eupulmonata, Parmacelloidea)
Source: Zookeys. 2022 Aug 9;1116:149–79. doi: 10.3897/zookeys.1116.82762 (PMC9848794; doi:10.3897/zookeys.1116.82762)
Supplement: XML Treatment for Tandonia budapestensis [file zookeys.1116.82762-treatment5.xml]

<!DOCTYPE tp:taxon-treatment
  PUBLIC "-//TaxonX//DTD Taxonomic Treatment Publishing DTD v0 20100105//EN" "tax-treatment-NSO.dtd">
<tp:taxon-treatment xmlns:tp="http://www.plazi.org/taxpub"><tp:treatment-meta><kwd-group><label>Taxon classification</label><kwd>
                <named-content content-type="kingdom">Animalia</named-content>
              </kwd><kwd>
                <named-content content-type="order">Stylommatophora</named-content>
              </kwd><kwd>
                <named-content content-type="family">Milacidae</named-content>
              </kwd></kwd-group><mixed-citation publication-type="journal"><person-group><name><surname>Schallenberg</surname><given-names>Vivianne M.</given-names></name><name><surname>Heim</surname><given-names>René</given-names></name><name><surname>Schneppat</surname><given-names>Ulrich E.</given-names></name><name><surname>Müller</surname><given-names>Peter</given-names></name><name><surname>Rüetschi</surname><given-names>Jörg</given-names></name><name><surname>Neubert</surname><given-names>Eike</given-names></name></person-group><article-title>﻿Revision of the family <tp:taxon-name><tp:taxon-name-part taxon-name-part-type="family">Milacidae</tp:taxon-name-part></tp:taxon-name> from Switzerland (<tp:taxon-name><tp:taxon-name-part taxon-name-part-type="phylum">Mollusca</tp:taxon-name-part></tp:taxon-name>, <tp:taxon-name><tp:taxon-name-part taxon-name-part-type="suborder">Eupulmonata</tp:taxon-name-part></tp:taxon-name>, <tp:taxon-name><tp:taxon-name-part taxon-name-part-type="superfamily">Parmacelloidea</tp:taxon-name-part></tp:taxon-name>)</article-title><source>Zookeys</source><day>09</day><month>08</month><year>2022</year><volume>1116</volume><fpage>149</fpage><lpage>179</lpage><pub-id pub-id-type="doi">10.3897/zookeys.1116.82762</pub-id></mixed-citation></tp:treatment-meta><tp:nomenclature><label>﻿</label><tp:taxon-name>
              <object-id xmlns:xlink="http://www.w3.org/1999/xlink" content-type="arpha" xlink:type="simple">4501101E-812F-5B8E-8019-76ACB9CF1BEB</object-id>
              <tp:taxon-name-part taxon-name-part-type="genus" reg="Tandonia">Tandonia</tp:taxon-name-part>
              <tp:taxon-name-part taxon-name-part-type="species" reg="budapestensis">budapestensis</tp:taxon-name-part>
            </tp:taxon-name><tp:taxon-authority>(Hazay, 1880)</tp:taxon-authority><xref ref-type="fig" rid="F6">Figs 6</xref><xref ref-type="fig" rid="F7">, 7E, F</xref><tp:nomenclature-citation-list><tp:nomenclature-citation><tp:taxon-name>
                  <tp:taxon-name-part taxon-name-part-type="genus" reg="Tandonia"/>
                  <tp:taxon-name-part taxon-name-part-type="species" reg="budapestensis"/>
                </tp:taxon-name><comment>
                  Amalia <tp:taxon-name><tp:taxon-name-part taxon-name-part-type="genus" reg="Tandonia"/><tp:taxon-name-part taxon-name-part-type="species" reg="budapestensis">budapestensis</tp:taxon-name-part></tp:taxon-name> Hazay, 1880, Malakozoologische Blätter, Neue Folge. 3: 37, pl. 1, fig. 1 [Budapest, Festungsberg im königlichen Garten]. </comment></tp:nomenclature-citation></tp:nomenclature-citation-list></tp:nomenclature><tp:treatment-sec sec-type="Type specimens" id="SECID0E2KBG"><title>Type specimens.</title><p>Not researched and not mentioned by <xref ref-type="bibr" rid="B41">Wiktor (1987)</xref>; probably lost.</p></tp:treatment-sec><tp:treatment-sec sec-type="diagnosis" id="SECID0EFLBG"><title>Diagnosis.</title><p>
              Sole with a dark central field; for other character states, refer to the paragraph under <italic><tp:taxon-name><tp:taxon-name-part taxon-name-part-type="genus" reg="Tandonia">T.</tp:taxon-name-part><tp:taxon-name-part taxon-name-part-type="species" reg="rustica">rustica</tp:taxon-name-part></tp:taxon-name></italic>.</p></tp:treatment-sec><tp:treatment-sec sec-type="description" id="SECID0E3LBG"><title>Description.</title><p><bold><italic>Colouration</italic>.</bold> Living Swiss specimens (<italic>n</italic> = 10) show a dark rusty-brown to dark chocolate-brown colour on dorsum and flanks to the fringe of the sole. The flanks below the mantle are somewhat paler dark brown grey. Dorsum and flanks, if not unicolourous, may show small black spots and stripes concentrated along the tubercle groves. This can be observed only under magnification and in good light.</p><p>The mantle sometimes can be darker than the dorsum because of many black dots and irregular black marbling.</p><p>The ommatophores are almost black-brown, but sometimes little translucent in good light, so the black ommatophoran retractor can be seen through the integument. The tentacles are of the same colour.</p><p>The colour of the keel ranges from dark brown to rusty orange in its full length.</p><p>The sole is grey to dark blackish grey, with the central field sometimes being almost black. In all three sole fields, many black, irregularly jagged spots (chromatophores?) exist, which can be seen only under magnification.</p><p><bold><italic>Mantle structures</italic>.</bold> The pneumostome is positioned on the right side of the body at 2/3 of mantle length, well posteriorly of the middle of the mantle.</p><p><bold><italic>Postpallial pocket organ</italic>.</bold> As in <italic><tp:taxon-name><tp:taxon-name-part taxon-name-part-type="genus" reg="Tandonia">Tandonia</tp:taxon-name-part><tp:taxon-name-part taxon-name-part-type="species" reg="rustica">rustica</tp:taxon-name-part></tp:taxon-name></italic>.</p><p><bold><italic>Integument structures</italic>.</bold> The number of <abbrev xmlns:xlink="http://www.w3.org/1999/xlink" xlink:title="tubercle rows" id="ABBRID0EMOBG" xlink:type="simple">tr</abbrev> on the integument, counted from the slit of pneumostome to the keel (<italic>n</italic> = 7; <abbrev xmlns:xlink="http://www.w3.org/1999/xlink" xlink:title="tubercle rows" id="ABBRID0ESOBG" xlink:type="simple">tr</abbrev> 9/10-<abbrev xmlns:xlink="http://www.w3.org/1999/xlink" xlink:title="tubercle rows" id="ABBRID0EWOBG" xlink:type="simple">tr</abbrev> 12, ø <abbrev xmlns:xlink="http://www.w3.org/1999/xlink" xlink:title="tubercle rows" id="ABBRID0E1OBG" xlink:type="simple">tr</abbrev> 10/11). The low number of <abbrev xmlns:xlink="http://www.w3.org/1999/xlink" xlink:title="tubercle rows" id="ABBRID0E5OBG" xlink:type="simple">tr</abbrev> allows in almost all cases to differentiate <italic><tp:taxon-name><tp:taxon-name-part taxon-name-part-type="genus" reg="Tandonia">T.</tp:taxon-name-part><tp:taxon-name-part taxon-name-part-type="species" reg="budapestensis">budapestensis</tp:taxon-name-part></tp:taxon-name></italic> from small and dark <italic><tp:taxon-name><tp:taxon-name-part taxon-name-part-type="genus" reg="Tandonia">T.</tp:taxon-name-part><tp:taxon-name-part taxon-name-part-type="species" reg="rustica">rustica</tp:taxon-name-part></tp:taxon-name></italic>. <xref ref-type="bibr" rid="B41">Wiktor (1987)</xref> found 9–11 <abbrev xmlns:xlink="http://www.w3.org/1999/xlink" xlink:title="tubercle rows" id="ABBRID0E3PBG" xlink:type="simple">tr</abbrev>, which fits to the variation we found in Swiss specimens. The surface texture and the width of tubercles in live specimens vary somewhat depending on their position on the body. The <abbrev xmlns:xlink="http://www.w3.org/1999/xlink" xlink:title="tubercle rows" id="ABBRID0EAQBG" xlink:type="simple">tr</abbrev> are all more or less finely crenulated. Caused by the low number of <abbrev xmlns:xlink="http://www.w3.org/1999/xlink" xlink:title="tubercle rows" id="ABBRID0EEQBG" xlink:type="simple">tr</abbrev>, they are comparatively wide and obviously wider then in <italic><tp:taxon-name><tp:taxon-name-part taxon-name-part-type="genus" reg="Tandonia">T.</tp:taxon-name-part><tp:taxon-name-part taxon-name-part-type="species" reg="rustica">rustica</tp:taxon-name-part></tp:taxon-name></italic>. All <abbrev xmlns:xlink="http://www.w3.org/1999/xlink" xlink:title="tubercle rows" id="ABBRID0ETQBG" xlink:type="simple">tr</abbrev> are divided in several compartments.</p><p>In all specimens, the keel extends from the posterior margin of the mantle to the end of the dorsum. It is not projecting but evenly rounded, sometimes almost flat and not much exposed over the dorsal <abbrev xmlns:xlink="http://www.w3.org/1999/xlink" xlink:title="tubercle rows" id="ABBRID0EZQBG" xlink:type="simple">tr</abbrev>. It is entirely smooth.</p><p><bold><italic>Sole structure</italic>.</bold> The sole structure is similar as in <italic><tp:taxon-name><tp:taxon-name-part taxon-name-part-type="genus" reg="Tandonia">Tandonia</tp:taxon-name-part><tp:taxon-name-part taxon-name-part-type="species" reg="rustica">rustica</tp:taxon-name-part></tp:taxon-name></italic>, but the colouration is not uniform and has a dark central field.</p><p><bold><italic>Measurements</italic>.</bold><abbrev xmlns:xlink="http://www.w3.org/1999/xlink" xlink:title="Live weight" id="ABBRID0EISBG" xlink:type="simple">lw</abbrev> (<italic>n</italic> = 8): 0.4–1.28 g; ø 0.78 g; <abbrev xmlns:xlink="http://www.w3.org/1999/xlink" xlink:title="Total length" id="ABBRID0EOSBG" xlink:type="simple">tl</abbrev> (<italic>n</italic> = 8): 24.6–62 mm, ø 40 mm; <abbrev xmlns:xlink="http://www.w3.org/1999/xlink" xlink:title="mantle length" id="ABBRID0EUSBG" xlink:type="simple">ml</abbrev> (<italic>n</italic> = 8): 7–19 mm, ø 12 mm; <abbrev xmlns:xlink="http://www.w3.org/1999/xlink" xlink:title="Sole width" id="ABBRID0E1SBG" xlink:type="simple">sw</abbrev> (<italic>n</italic> = 8): 2.5–6 mm, ø 3.7 mm.</p><p>Ratio of <abbrev xmlns:xlink="http://www.w3.org/1999/xlink" xlink:title="Total length" id="ABBRID0ECTBG" xlink:type="simple">tl</abbrev>/<abbrev xmlns:xlink="http://www.w3.org/1999/xlink" xlink:title="mantle length" id="ABBRID0EGTBG" xlink:type="simple">ml</abbrev> ranges from 24/7 mm to ca. 62/19 mm; ø <abbrev xmlns:xlink="http://www.w3.org/1999/xlink" xlink:title="mantle length" id="ABBRID0EKTBG" xlink:type="simple">ml</abbrev> is little more than 1/3 of <abbrev xmlns:xlink="http://www.w3.org/1999/xlink" xlink:title="Total length" id="ABBRID0EOTBG" xlink:type="simple">tl</abbrev>.</p><p><bold><italic>Mucus</italic>.</bold> The mucus lacks any pigmentation on body, mantle and sole, but is extremely sticky. In a few cases mucus of little pale-orange colour may occur in Swiss specimens.</p><p><bold><italic>Genital organs</italic>.</bold> Atrium wide, spherical shaped; atrium wall covered with folds; penis bulged in the centre; penial walls with long folds ending at muscular ring; penis papilla large, simple oval fold around the opening; papilla basis long, distally shrinking in diameter; penis/epiphallus boundary marked with constriction, where penis retractor muscle inserts; epiphallus matching penis in length; epiphallus surface smooth with apical part kinked.</p><p>The vagina is extremely short, separated from the atrium by a muscular ring; accessory glands sac-like attached at centre of the vagina; vaginal walls simple; pedunculus of bursa copulatrix large in diameter, longish vesicle; pedunculus wall with longitudinal internal folds showing a zig zag pattern; oviduct slim and long.</p><p><bold><italic>Spermatophore</italic>.</bold> The spermatophore was described and illustrated by <xref ref-type="bibr" rid="B41">Wiktor (1987</xref>: figs 114, 115).</p></tp:treatment-sec><tp:treatment-sec sec-type="distribution" id="SECID0EWUBG"><title>Distribution.</title><p><italic><tp:taxon-name><tp:taxon-name-part taxon-name-part-type="genus" reg="Tandonia">Tandonia</tp:taxon-name-part><tp:taxon-name-part taxon-name-part-type="species" reg="budapestensis">budapestensis</tp:taxon-name-part></tp:taxon-name></italic> is an introduced species and not commonly found in Switzerland. Our series are small (<italic>n</italic> = 10), and all originate from Cantons Bern, Lucerne, and Zurich. It is rather strictly nocturnal, but occasionally occurs under very wet weather conditions also during the day (pers. obs.). It is a quite inconspicuous slug, and thus only rarely found. The relatively few records at <abbrev xmlns:xlink="http://www.w3.org/1999/xlink" xlink:title="Centre Suisse de Cartographie de la Faune" id="ABBRID0EJVBG" xlink:type="simple">CSCF</abbrev> hardly reflect the state of occurrence in the country, and it is assumed that the species is widely overlooked by Swiss malacologists. It is apparently a lowland species and has not yet reached higher altitudes. This coincides with observations on this species in Bulgaria.</p><fig id="F6" position="float" orientation="portrait"><object-id xmlns:xlink="http://www.w3.org/1999/xlink" content-type="doi" xlink:type="simple">10.3897/zookeys.1116.82762.figure6</object-id><object-id xmlns:xlink="http://www.w3.org/1999/xlink" content-type="arpha" xlink:type="simple">90F9B106-C1CB-5925-A9A8-71672D57FC7A</object-id><label>Figure 6.</label><caption><p><italic><tp:taxon-name><tp:taxon-name-part taxon-name-part-type="genus" reg="Tandonia">Tandonia</tp:taxon-name-part><tp:taxon-name-part taxon-name-part-type="species" reg="budapestensis">budapestensis</tp:taxon-name-part></tp:taxon-name></italic>. Sequenced specimen <named-content xmlns:xlink="http://www.w3.org/1999/xlink" content-type="dwc:institutional_code" xlink:title="Natural History Museum Bern" xlink:href="http://grbio.org/institution/naturhistorisches-museum-der-burgergemeinde-bern" xlink:type="simple">NMBE</named-content> 564562, Zurich, Wollishofen. <bold>A</bold> lateral right view <bold>B</bold> ventral view <bold>C</bold> situs of genitalia <bold>D</bold> distal genitalia opened to show inner structures <bold>E</bold> opened penis papilla and epiphallus <bold>F</bold> penial papilla. Abbreviations: a = atrium; bc = bursa copulatrix; ep = epiphallus; fod = free oviduct; p = penis; ped = pedunculus; prm = penis retractor muscle; spo = spermoviduct; v = vagina; vd = vas deferens; vg = vaginal gland.</p></caption><graphic xmlns:xlink="http://www.w3.org/1999/xlink" xlink:href="zookeys-1116-149_article-82762__-g006.jpg" position="float" orientation="portrait" xlink:type="simple" id="oo_725588.jpg"><uri content-type="original_file" xlink:type="simple">https://binary.pensoft.net/fig/725588</uri></graphic></fig><fig id="F7" position="float" orientation="portrait"><object-id xmlns:xlink="http://www.w3.org/1999/xlink" content-type="doi" xlink:type="simple">10.3897/zookeys.1116.82762.figure7</object-id><object-id xmlns:xlink="http://www.w3.org/1999/xlink" content-type="arpha" xlink:type="simple">F685873C-0ABF-5164-B6F9-1B22AFB861A3</object-id><label>Figure 7.</label><caption><p>Living specimens of <italic><tp:taxon-name><tp:taxon-name-part taxon-name-part-type="genus" reg="Tandonia">Tandonia</tp:taxon-name-part></tp:taxon-name></italic>. <bold>A, B</bold><italic><tp:taxon-name><tp:taxon-name-part taxon-name-part-type="genus" reg="Tandonia">Tandonia</tp:taxon-name-part><tp:taxon-name-part taxon-name-part-type="species" reg="rustica">rustica</tp:taxon-name-part></tp:taxon-name></italic><bold>A</bold> sequenced specimen <named-content xmlns:xlink="http://www.w3.org/1999/xlink" content-type="dwc:institutional_code" xlink:title="Natural History Museum Bern" xlink:href="http://grbio.org/institution/naturhistorisches-museum-der-burgergemeinde-bern" xlink:type="simple">NMBE</named-content> 568974, Wartau, Trübbach <bold>B</bold> sequenced specimen <named-content xmlns:xlink="http://www.w3.org/1999/xlink" content-type="dwc:institutional_code" xlink:title="Natural History Museum Bern" xlink:href="http://grbio.org/institution/naturhistorisches-museum-der-burgergemeinde-bern" xlink:type="simple">NMBE</named-content> 568973, Rovio, Sovaglia <bold>C, D</bold><italic><tp:taxon-name><tp:taxon-name-part taxon-name-part-type="genus" reg="Tandonia">Tandonia</tp:taxon-name-part><tp:taxon-name-part taxon-name-part-type="species" reg="rustica">rustica</tp:taxon-name-part></tp:taxon-name></italic> (two mottled specimens) meeting a pale colour morph specimen of <italic><tp:taxon-name><tp:taxon-name-part taxon-name-part-type="genus" reg="Tandonia">Tandonia</tp:taxon-name-part><tp:taxon-name-part taxon-name-part-type="species" reg="nigra">nigra</tp:taxon-name-part></tp:taxon-name></italic>, Val Cürta, Mt. Generoso <bold>E, F</bold><italic><tp:taxon-name><tp:taxon-name-part taxon-name-part-type="genus" reg="Tandonia">Tandonia</tp:taxon-name-part><tp:taxon-name-part taxon-name-part-type="species" reg="budapestensis">budapestensis</tp:taxon-name-part></tp:taxon-name></italic><bold>E</bold><named-content xmlns:xlink="http://www.w3.org/1999/xlink" content-type="dwc:institutional_code" xlink:title="Natural History Museum Bern" xlink:href="http://grbio.org/institution/naturhistorisches-museum-der-burgergemeinde-bern" xlink:type="simple">NMBE</named-content> 571881, Roggwil, <bold>F</bold><named-content xmlns:xlink="http://www.w3.org/1999/xlink" content-type="dwc:institutional_code" xlink:title="Natural History Museum Bern" xlink:href="http://grbio.org/institution/naturhistorisches-museum-der-burgergemeinde-bern" xlink:type="simple">NMBE</named-content> 571882, Meggen.</p></caption><graphic xmlns:xlink="http://www.w3.org/1999/xlink" xlink:href="zookeys-1116-149_article-82762__-g007.jpg" position="float" orientation="portrait" xlink:type="simple" id="oo_725589.jpg"><uri content-type="original_file" xlink:type="simple">https://binary.pensoft.net/fig/725589</uri></graphic></fig></tp:treatment-sec><tp:treatment-sec sec-type="habitat" id="SECID0EB1BG"><title>Habitat.</title><p>All Swiss specimen were exclusively found in urban areas (anthropogenic habitats) in house gardens, along an old city wall, and close to a small brook with trees and shrubs. The population along the old city wall of Lucerne was checked several times over the years and seems to be stable.</p></tp:treatment-sec><tp:treatment-sec sec-type="remarks" id="SECID0EG1BG"><title>Remarks.</title><p>We found some Bulgarian specimens ranging from unicoloured yellow to almost completely black. Such colour morphs might be expected in the future in Switzerland, too.</p></tp:treatment-sec><ref-list><ref id="B41"><mixed-citation xmlns:xlink="http://www.w3.org/1999/xlink" xlink:type="simple"><person-group><name name-style="western"><surname>Wiktor</surname><given-names>A</given-names></name></person-group> (<year>1987</year>) <article-title><tp:taxon-name><tp:taxon-name-part taxon-name-part-type="family">Milacidae</tp:taxon-name-part></tp:taxon-name> (<tp:taxon-name><tp:taxon-name-part taxon-name-part-type="class">Gastropoda</tp:taxon-name-part></tp:taxon-name>, <tp:taxon-name><tp:taxon-name-part taxon-name-part-type="infraclass">Pulmonata</tp:taxon-name-part></tp:taxon-name>) - systematic monograph.</article-title><source>Annales Zoologici</source><volume>41</volume>: <fpage>153</fpage>–<lpage>319</lpage>.</mixed-citation></ref></ref-list></tp:taxon-treatment>
