# Supplementary material for: ﻿Revision of the family Milacidae from Switzerland (Mollusca, Eupulmonata, Parmacelloidea)
Source: Zookeys. 2022 Aug 9;1116:149–79. doi: 10.3897/zookeys.1116.82762 (PMC9848794; doi:10.3897/zookeys.1116.82762)
Supplement: XML Treatment for Milax gagates [file zookeys.1116.82762-treatment7.xml]

<!DOCTYPE tp:taxon-treatment
  PUBLIC "-//TaxonX//DTD Taxonomic Treatment Publishing DTD v0 20100105//EN" "tax-treatment-NSO.dtd">
<tp:taxon-treatment xmlns:tp="http://www.plazi.org/taxpub"><tp:treatment-meta><kwd-group><label>Taxon classification</label><kwd>
                <named-content content-type="kingdom">Animalia</named-content>
              </kwd><kwd>
                <named-content content-type="order">Stylommatophora</named-content>
              </kwd><kwd>
                <named-content content-type="family">Milacidae</named-content>
              </kwd></kwd-group><mixed-citation publication-type="journal"><person-group><name><surname>Schallenberg</surname><given-names>Vivianne M.</given-names></name><name><surname>Heim</surname><given-names>René</given-names></name><name><surname>Schneppat</surname><given-names>Ulrich E.</given-names></name><name><surname>Müller</surname><given-names>Peter</given-names></name><name><surname>Rüetschi</surname><given-names>Jörg</given-names></name><name><surname>Neubert</surname><given-names>Eike</given-names></name></person-group><article-title>﻿Revision of the family <tp:taxon-name><tp:taxon-name-part taxon-name-part-type="family">Milacidae</tp:taxon-name-part></tp:taxon-name> from Switzerland (<tp:taxon-name><tp:taxon-name-part taxon-name-part-type="phylum">Mollusca</tp:taxon-name-part></tp:taxon-name>, <tp:taxon-name><tp:taxon-name-part taxon-name-part-type="suborder">Eupulmonata</tp:taxon-name-part></tp:taxon-name>, <tp:taxon-name><tp:taxon-name-part taxon-name-part-type="superfamily">Parmacelloidea</tp:taxon-name-part></tp:taxon-name>)</article-title><source>Zookeys</source><day>09</day><month>08</month><year>2022</year><volume>1116</volume><fpage>149</fpage><lpage>179</lpage><pub-id pub-id-type="doi">10.3897/zookeys.1116.82762</pub-id></mixed-citation></tp:treatment-meta><tp:nomenclature><label>﻿</label><tp:taxon-name>
              <object-id xmlns:xlink="http://www.w3.org/1999/xlink" content-type="arpha" xlink:type="simple">1CE3E188-2D2E-57D5-83B4-3ECF06E49817</object-id>
              <tp:taxon-name-part taxon-name-part-type="genus" reg="Milax">Milax</tp:taxon-name-part>
              <tp:taxon-name-part taxon-name-part-type="species" reg="gagates">gagates</tp:taxon-name-part>
            </tp:taxon-name><tp:taxon-authority>(Draparnaud, 1801)</tp:taxon-authority><tp:nomenclature-citation-list><tp:nomenclature-citation><tp:taxon-name>
                  <tp:taxon-name-part taxon-name-part-type="genus" reg="Limax">Limax</tp:taxon-name-part>
                  <tp:taxon-name-part taxon-name-part-type="species" reg="gagates">gagates</tp:taxon-name-part>
                </tp:taxon-name><comment>Draparnaud, 1801, Tableau des mollusques terrestres et fluviatiles de la France: 100 [presumably near Montpellier fide <xref ref-type="bibr" rid="B41">Wiktor 1987</xref>: 202].</comment></tp:nomenclature-citation></tp:nomenclature-citation-list></tp:nomenclature><tp:treatment-sec sec-type="Type specimens" id="SECID0EL4BG"><title>Type specimens.</title><p>Not investigated and probably do not exist; not mentioned by <xref ref-type="bibr" rid="B41">Wiktor (1987)</xref>.</p></tp:treatment-sec><tp:treatment-sec sec-type="material" id="SECID0EV4BG"><title>Swiss specimens examined.</title><p><named-content xmlns:xlink="http://www.w3.org/1999/xlink" content-type="dwc:institutional_code" xlink:title="Natural History Museum Bern" xlink:href="http://grbio.org/institution/naturhistorisches-museum-der-burgergemeinde-bern" xlink:type="simple">NMBE</named-content> 510286, Bern, Vechigen, in a garden, July 1970, leg. M. Wüthrich; other record: <named-content xmlns:xlink="http://www.w3.org/1999/xlink" content-type="dwc:institutional_code" xlink:title="Natural History Museum Bern" xlink:href="http://grbio.org/institution/naturhistorisches-museum-der-burgergemeinde-bern" xlink:type="simple">NMBE</named-content> 561736, Jura, Porrentruy, in a garden, August 1985, leg. Rüetschi (specimen dried up).</p></tp:treatment-sec><tp:treatment-sec sec-type="description" id="SECID0EF5BG"><title>Description.</title><p><bold><italic>Colouration</italic>.</bold><xref ref-type="bibr" rid="B41">Wiktor (1987)</xref> describes <italic><tp:taxon-name><tp:taxon-name-part taxon-name-part-type="genus" reg="Milax">M.</tp:taxon-name-part><tp:taxon-name-part taxon-name-part-type="species" reg="gagates">gagates</tp:taxon-name-part></tp:taxon-name></italic> as uniformly greyish to blackish, except for the flanks being lighter and always lacking spots. However, our specimen from Vechigen has a beige basic colouration with grey-brown blurred dots covering the mantle and dorsal part of the slug. On the flanks, mainly the longitudinal tubercules are coloured by small brown dots, which results in a rather striped than reticulated appearance (Fig. <xref ref-type="fig" rid="F9">9A, B</xref>).</p><p>The mantle has the same colouration as the dorsum. Above the pneumostome, along the horseshoe-shaped sinus groove, is a prominent grey band.</p><p>The neck and head have a darker colouration compared to the body and are uniformly grey coloured without dots.</p><p>The keel is also beige, but lighter coloured compared to the rest of the body.</p><p>According to <xref ref-type="bibr" rid="B41">Wiktor (1987)</xref>, the sole varies from grey to blackish, with darker lateral zones and lighter central zone. In the Swiss specimen, the sole shows the same colour as the body, but small, brown-grey dots are spread over the whole sole with a strong accumulation in the central zone. Thus, it seems that the lateral zones are lighter if compared to the central one (see Fig. <xref ref-type="fig" rid="F9">9C</xref>).</p><p><bold><italic>Mantle structure</italic>.</bold> The pneumostome is positioned slightly posteriorly to the centre of the mantle. The sinus groove is well visible in this preserved specimen.</p><p><bold><italic>Postpallial pocket organ</italic>.</bold> As described in <italic><tp:taxon-name><tp:taxon-name-part taxon-name-part-type="genus" reg="Tandonia">T.</tp:taxon-name-part><tp:taxon-name-part taxon-name-part-type="species" reg="rustica">rustica</tp:taxon-name-part></tp:taxon-name></italic>.</p><p><bold><italic>Integument structure</italic>.</bold> The <abbrev xmlns:xlink="http://www.w3.org/1999/xlink" xlink:title="tubercle rows" id="ABBRID0EQBAI" xlink:type="simple">tr</abbrev> are not countable, most likely because of the preservation of the specimen. The tubercules are large, similar to <italic><tp:taxon-name><tp:taxon-name-part taxon-name-part-type="genus" reg="Tandonia">T.</tp:taxon-name-part><tp:taxon-name-part taxon-name-part-type="species" reg="budapestensis">budapestensis</tp:taxon-name-part></tp:taxon-name></italic>, and not small as in <italic><tp:taxon-name><tp:taxon-name-part taxon-name-part-type="genus" reg="Tandonia">T.</tp:taxon-name-part><tp:taxon-name-part taxon-name-part-type="species" reg="nigra">nigra</tp:taxon-name-part></tp:taxon-name></italic> and <italic><tp:taxon-name><tp:taxon-name-part taxon-name-part-type="genus" reg="Tandonia">T.</tp:taxon-name-part><tp:taxon-name-part taxon-name-part-type="species" reg="rustica">rustica</tp:taxon-name-part></tp:taxon-name></italic>.</p><p>The keel is elevated over the neighbouring tubercules only close to the mantle, and flattens towards the posterior end.</p><p><bold><italic>Sole structure</italic>.</bold> The sole structure is like in the described <italic><tp:taxon-name><tp:taxon-name-part taxon-name-part-type="genus" reg="Tandonia">Tandonia</tp:taxon-name-part></tp:taxon-name></italic> species (see <italic><tp:taxon-name><tp:taxon-name-part taxon-name-part-type="genus" reg="Tandonia">T.</tp:taxon-name-part><tp:taxon-name-part taxon-name-part-type="species" reg="rustica">rustica</tp:taxon-name-part></tp:taxon-name></italic>), but instead of a uniform colouration, the sole is lighter on the lateral zones and more pigmented on the central zone.</p><p><bold><italic>Measurements</italic>.</bold> The measurements were done on the preserved specimen <named-content xmlns:xlink="http://www.w3.org/1999/xlink" content-type="dwc:institutional_code" xlink:title="Natural History Museum Bern" xlink:href="http://grbio.org/institution/naturhistorisches-museum-der-burgergemeinde-bern" xlink:type="simple">NMBE</named-content> 510286. <abbrev xmlns:xlink="http://www.w3.org/1999/xlink" xlink:title="Total length" id="ABBRID0ENEAI" xlink:type="simple">tl</abbrev> = 30.8 mm; <abbrev xmlns:xlink="http://www.w3.org/1999/xlink" xlink:title="Sole width" id="ABBRID0EREAI" xlink:type="simple">sw</abbrev> = 4.1 mm; <abbrev xmlns:xlink="http://www.w3.org/1999/xlink" xlink:title="mantle length" id="ABBRID0EVEAI" xlink:type="simple">ml</abbrev> = 9.8 mm. This results in a <abbrev xmlns:xlink="http://www.w3.org/1999/xlink" xlink:title="mantle length" id="ABBRID0EZEAI" xlink:type="simple">ml</abbrev>/<abbrev xmlns:xlink="http://www.w3.org/1999/xlink" xlink:title="Total length" id="ABBRID0E4EAI" xlink:type="simple">tl</abbrev> ratio of ~ 1/3.</p><p><bold><italic>Genital organs</italic>.</bold> Atrium short, spherical; accessory atrial glands are attached centrally to the atrium with several coiled tubules (Fig. <xref ref-type="fig" rid="F9">9E</xref>, arrow); inside the atrium, a short, pointed but flat stimulator (Fig. <xref ref-type="fig" rid="F9">9F</xref>, arrow) existing; penis rather long with a constriction in the middle; distal bulb containing penial papilla; penis retractor muscle attached at penis-epiphallus boundary; epiphallus tubular, widened distally; vas deferens entering asymmetrically on epiphallus.</p><p>Vagina shorter than penis; pedunculus broad and equal in length to vesicle; vesicle wider than pedunculus, spherical; female oviduct slender and long.</p><p><bold><italic>Spermatophore</italic>.</bold> The spermatophore was illustrated and described by <xref ref-type="bibr" rid="B41">Wiktor (1987</xref>: fig. 72).</p></tp:treatment-sec><tp:treatment-sec sec-type="distribution" id="SECID0EBGAI"><title>Distribution.</title><p>This species is widespread in the western Palaearctic, in Portugal and parts of Spain, France, United Kingdom, etc. (see <xref ref-type="bibr" rid="B41">Wiktor 1987</xref>: map 3). Many of the existing populations are considered to be introductions; the original distribution remains unknown. Meanwhile, the species reached an almost global distribution.</p><fig id="F8" position="float" orientation="portrait"><object-id xmlns:xlink="http://www.w3.org/1999/xlink" content-type="doi" xlink:type="simple">10.3897/zookeys.1116.82762.figure8</object-id><object-id xmlns:xlink="http://www.w3.org/1999/xlink" content-type="arpha" xlink:type="simple">9639C037-BF1B-5EFC-BBC8-BA5DE3DEA1A0</object-id><label>Figure 8.</label><caption><p>Colour variations of <italic><tp:taxon-name><tp:taxon-name-part taxon-name-part-type="genus" reg="Tandonia">Tandonia</tp:taxon-name-part><tp:taxon-name-part taxon-name-part-type="species" reg="nigra">nigra</tp:taxon-name-part></tp:taxon-name></italic>. <bold>A</bold> greyish morph from Rovio, waterfall at Botto, <named-content xmlns:xlink="http://www.w3.org/1999/xlink" content-type="dwc:institutional_code" xlink:title="Natural History Museum Bern" xlink:href="http://grbio.org/institution/naturhistorisches-museum-der-burgergemeinde-bern" xlink:type="simple">NMBE</named-content> 568980 <bold>B, C</bold> topotype from summit area; <named-content xmlns:xlink="http://www.w3.org/1999/xlink" content-type="dwc:institutional_code" xlink:title="Natural History Museum Bern" xlink:href="http://grbio.org/institution/naturhistorisches-museum-der-burgergemeinde-bern" xlink:type="simple">NMBE</named-content> 569047 <bold>D</bold> Mendrisio, Val Cürta, <named-content xmlns:xlink="http://www.w3.org/1999/xlink" content-type="dwc:institutional_code" xlink:title="Natural History Museum Bern" xlink:href="http://grbio.org/institution/naturhistorisches-museum-der-burgergemeinde-bern" xlink:type="simple">NMBE</named-content> 570972 <bold>E</bold> Capolago, Val Cürta, <named-content xmlns:xlink="http://www.w3.org/1999/xlink" content-type="dwc:institutional_code" xlink:title="Natural History Museum Bern" xlink:href="http://grbio.org/institution/naturhistorisches-museum-der-burgergemeinde-bern" xlink:type="simple">NMBE</named-content> 570971 <bold>F</bold> Rovio, Sasso Piatto, <named-content xmlns:xlink="http://www.w3.org/1999/xlink" content-type="dwc:institutional_code" xlink:title="Natural History Museum Bern" xlink:href="http://grbio.org/institution/naturhistorisches-museum-der-burgergemeinde-bern" xlink:type="simple">NMBE</named-content> 570974.</p></caption><graphic xmlns:xlink="http://www.w3.org/1999/xlink" xlink:href="zookeys-1116-149_article-82762__-g008.jpg" position="float" orientation="portrait" xlink:type="simple" id="oo_725590.jpg"><uri content-type="original_file" xlink:type="simple">https://binary.pensoft.net/fig/725590</uri></graphic></fig><fig id="F9" position="float" orientation="portrait"><object-id xmlns:xlink="http://www.w3.org/1999/xlink" content-type="doi" xlink:type="simple">10.3897/zookeys.1116.82762.figure9</object-id><object-id xmlns:xlink="http://www.w3.org/1999/xlink" content-type="arpha" xlink:type="simple">BDFBCA27-CC4B-5525-9465-4D0F1CD04853</object-id><label>Figure 9.</label><caption><p>Anatomy of <italic><tp:taxon-name><tp:taxon-name-part taxon-name-part-type="genus" reg="Milax">Milax</tp:taxon-name-part><tp:taxon-name-part taxon-name-part-type="species" reg="gagates">gagates</tp:taxon-name-part></tp:taxon-name></italic>. <bold>A–F</bold><named-content xmlns:xlink="http://www.w3.org/1999/xlink" content-type="dwc:institutional_code" xlink:title="Natural History Museum Bern" xlink:href="http://grbio.org/institution/naturhistorisches-museum-der-burgergemeinde-bern" xlink:type="simple">NMBE</named-content> 510286 <bold>A</bold> lateral view right <bold>B</bold> dorsal view <bold>C</bold> ventral view <bold>D</bold> situs of genitalia <bold>E</bold> accessory atrial glands attached with coiled tubules on atrium <bold>F</bold> stimulator inside the atrium. Abbreviations: a = atrium; ag = atrial gland; bc = bursa copulatrix; ep = epiphallus; fod = free oviduct; p = penis; ped = pedunculus; prm = penis retractor muscle; spo = spermoviduct; stim = stimulator; v = vagina; vd = vas deferens.</p></caption><graphic xmlns:xlink="http://www.w3.org/1999/xlink" xlink:href="zookeys-1116-149_article-82762__-g009.jpg" position="float" orientation="portrait" xlink:type="simple" id="oo_725591.jpg"><uri content-type="original_file" xlink:type="simple">https://binary.pensoft.net/fig/725591</uri></graphic></fig></tp:treatment-sec><tp:treatment-sec sec-type="remarks" id="SECID0ERJAI"><title>Remarks.</title><p>The specimen from Vechigen is provisionally identified as <italic><tp:taxon-name><tp:taxon-name-part taxon-name-part-type="genus" reg="Milax">M.</tp:taxon-name-part><tp:taxon-name-part taxon-name-part-type="species" reg="gagates">gagates</tp:taxon-name-part></tp:taxon-name></italic>. The single animal depicted in Fig. <xref ref-type="fig" rid="F9">9</xref> shows the general anatomical character states of this species; however, in our animal, the penis is considerably longer than in the specimen illustrated by <xref ref-type="bibr" rid="B41">Wiktor (1987</xref>: fig. 68). A comparison with all other <italic><tp:taxon-name><tp:taxon-name-part taxon-name-part-type="genus" reg="Milax">Milax</tp:taxon-name-part></tp:taxon-name></italic> species yields no match; the only species, which might be present in the area is <italic><tp:taxon-name><tp:taxon-name-part taxon-name-part-type="genus" reg="Milax">M.</tp:taxon-name-part><tp:taxon-name-part taxon-name-part-type="species" reg="nigricans">nigricans</tp:taxon-name-part></tp:taxon-name></italic>. This species differs by having a short epiphallus, and long tubules connecting the atrial glands with the atrium. Another potentially reliable distinctive character state can be found in the atrial stimulator: With only a few spines in <italic><tp:taxon-name><tp:taxon-name-part taxon-name-part-type="genus" reg="Milax">M.</tp:taxon-name-part><tp:taxon-name-part taxon-name-part-type="species" reg="gagates">gagates</tp:taxon-name-part></tp:taxon-name></italic>, and with lots of spines in <italic><tp:taxon-name><tp:taxon-name-part taxon-name-part-type="genus" reg="Milax">M.</tp:taxon-name-part><tp:taxon-name-part taxon-name-part-type="species" reg="nigricans">nigricans</tp:taxon-name-part></tp:taxon-name></italic> (see <xref ref-type="bibr" rid="B41">Wiktor 1987</xref>; <xref ref-type="bibr" rid="B15">Hutchinson and Reise 2013</xref>). However, the stimulator in our specimen was completely reduced and no detailed structures were discernible. Unfortunately, no DNA could be extracted from the rather old specimen from Vechigen.</p><p>The very small specimen from Porrentruy was not only completely dried up and completely bleached but turned out to be a young juvenile without any sign of a genital pore. In fact, juvenile specimens cannot be determined on species level from exterior characters, when genital anatomy is not developed. For this reason, we suggest considering this record as <italic><tp:taxon-name><tp:taxon-name-part taxon-name-part-type="genus" reg="Milax">Milax</tp:taxon-name-part></tp:taxon-name></italic> sp. rather than <italic><tp:taxon-name><tp:taxon-name-part taxon-name-part-type="genus" reg="Milax">M.</tp:taxon-name-part><tp:taxon-name-part taxon-name-part-type="species" reg="gagates">gagates</tp:taxon-name-part></tp:taxon-name></italic>.</p><p>Finally, there is a specimen housed in the collection of the Muséum d’histoire naturelle de la Ville de Genève, which had been identified as <italic><tp:taxon-name><tp:taxon-name-part taxon-name-part-type="genus" reg="Milax">M.</tp:taxon-name-part><tp:taxon-name-part taxon-name-part-type="species" reg="gagates">gagates</tp:taxon-name-part></tp:taxon-name></italic> (<named-content xmlns:xlink="http://www.w3.org/1999/xlink" content-type="dwc:institutional_code" xlink:title="Muséum d’histoire naturelle de la Ville de Genève" xlink:href="http://grbio.org/institution/museum-dhistoire-naturelle-6" xlink:type="simple">MHNG</named-content>-MOLL-138933, Geneva, November 1968). The specimen was already dissected prior to our investigation and damaged. The investigation of its genital organs yielded no definite result on its specific identity; it certainly is a species from the <tp:taxon-name><tp:taxon-name-part taxon-name-part-type="family">Milacidae</tp:taxon-name-part></tp:taxon-name>.</p></tp:treatment-sec><ref-list><ref id="B41"><mixed-citation xmlns:xlink="http://www.w3.org/1999/xlink" xlink:type="simple"><person-group><name name-style="western"><surname>Wiktor</surname><given-names>A</given-names></name></person-group> (<year>1987</year>) <article-title><tp:taxon-name><tp:taxon-name-part taxon-name-part-type="family">Milacidae</tp:taxon-name-part></tp:taxon-name> (<tp:taxon-name><tp:taxon-name-part taxon-name-part-type="class">Gastropoda</tp:taxon-name-part></tp:taxon-name>, <tp:taxon-name><tp:taxon-name-part taxon-name-part-type="infraclass">Pulmonata</tp:taxon-name-part></tp:taxon-name>) - systematic monograph.</article-title><source>Annales Zoologici</source><volume>41</volume>: <fpage>153</fpage>–<lpage>319</lpage>.</mixed-citation></ref><ref id="B15"><mixed-citation xmlns:xlink="http://www.w3.org/1999/xlink" xlink:type="simple"><person-group><name name-style="western"><surname>Hutchinson</surname><given-names>JMC</given-names></name><name name-style="western"><surname>Reise</surname><given-names>H</given-names></name></person-group> (<year>2013</year>) <article-title>A persisting population of an introduced slug, <italic><tp:taxon-name><tp:taxon-name-part taxon-name-part-type="genus">Milax</tp:taxon-name-part><tp:taxon-name-part taxon-name-part-type="species">nigricans</tp:taxon-name-part></tp:taxon-name></italic>, in Dunkirk, France.</article-title><source>Mitteilungen der deutschen malakozoologischen Gesellschaft</source><volume>89</volume>: <fpage>35</fpage>–<lpage>38</lpage>.</mixed-citation></ref></ref-list></tp:taxon-treatment>
