# Supplementary material for: ﻿Revision of the family Milacidae from Switzerland (Mollusca, Eupulmonata, Parmacelloidea)
Source: Zookeys. 2022 Aug 9;1116:149–79. doi: 10.3897/zookeys.1116.82762 (PMC9848794; doi:10.3897/zookeys.1116.82762)
Supplement: Supplementary material 1 — Table S1 [file zookeys-1116-149_article-82762__-s001.xlsx]

## Sheet: Tabelle1
Sequenced specimens (in grey existing entries from Genbank)														Body measurements
Taxon	Voucher number	Extraction number	COI	16S	ASAP	Latitude	Longitude	Altitude	Country	1st order administrative division	Locality	Collection date	Age	weight	total length	sole width	mantle length	wrinkle rows	Reference
Oxychilus draparnaudi	NMBE 565926	1458	OK043840		2	46.8124	9.5325	1120 m	Switzerland	Grisons	Malix, Sennenrainweg 8	17.8.2020	-
Oxychilus draparnaudi		OXYCHILIDAE	KT371419		2	48.9312	2.1486	31 m	France	Yvelines	Sartrouville, 12 Rue Maréchal Lyautey								Schmera et al. 2016
Tandonia budapestensis	NMBE 510102	2751	OK043868		3	46.9576	7.5458	630 m	Switzerland	Bern	Vechigen, Boll-Sinneringen, Oberfeld	29.11.1970	ad
Tandonia budapestensis	NMBE 564562	1722	OK043841		3	47.3522	8.5317	414 m	Switzerland	Zurich	Wollishofen, Seestrasse-Billoweg	15.2.2020	ad
Tandonia budapestensis	NMW.Z.2012.041.00044	DC22	KF894236		3	50.79	-3.64	45 m	United Kingdom	South Devon (VC3)	Exhibition Road, East Town, Crediton								Rowson et al. 2014
Tandonia budapestensis	NMW.Z.2011.037.00031	I57	KF894280		3	53.26	-9.11	<10 m	Ireland	West Galway (H16)	E end of Rusheen Bay, Knocknacarra, E of Salthill, Galway city								Rowson et al. 2014
Tandonia budapestensis	NMW.Z.2011.037.00045	I79	KF894286		3	53.56	-8.01	45 m	Ireland	Roscommon (H25)	St. John's Wood, W shore of Loch Ree near Lecarrow, N of Athlone								Rowson et al. 2014
Tandonia budapestensis	NMW.Z.2011.038.00027	K20	KF894296		3	51.09	1.2	50 m	United Kingdom	East Kent (VC15)	Folkestone Warren Country Park, E edge of Folkestone								Rowson et al. 2014
Tandonia budapestensis	NMW.Z.2012.041.00086	M28	KF894307		3	51.52	-3.39	55 m	United Kingdom	Glamorganshire (VC41)	Clun Avenue, Pontyclun, Rhondda Cynon Taf, W of Cardiff								Rowson et al. 2014
Tandonia budapestensis	NMW.Z.2012.041.00108	NF17	KF894326		3	51.08	-1.8	50 m	United Kingdom	South Wiltshire (VC8)	Butts Allotments, E of River Avon, Salisbury								Rowson et al. 2014
Tandonia budapestensis	NMW.Z.2011.002.00027	S59	KF894351		3	56.36	-3.38	50 m	United Kingdom	Mid Perthshire (VC88)	Hill above Easter Moncreiffe, N of Bridge of Earn, S of Perth								Rowson et al. 2014
Tandonia budapestensis	NMW.Z.2012.041.00180	Y9	KF894387		3	54.09	-2.02	250 m	United Kingdom	Mid-west Yorkshire (VC64)	Grass Wood NR (WT), Grassington, Wharfedale, Yorkshire Dales NP								Rowson et al. 2014
Tandonia budapestensis			AM259704		3				United Kingdom	West Yorkshire	Leeds, Headingley								McClymont et al. unpubl.
Tandonia budapestensis			AM259706		3				United Kingdom	West Yorkshire	Menston								McClymont et al. unpubl.
Tandonia budapestensis			AM259705		3				United Kingdom	West Yorkshire	Menston								McClymont et al. unpubl.
Tandonia cf. cristata	NMW.Z.2012.041.00012	12m18	KF894226		7	51.53	-3.38	40 m	United Kingdom	Glamorganshire (VC41)	Miskin, Rhondda Cynon Taf, W of Cardiff								Rowson et al. 2014
Tandonia cf. cristata	NMW.Z.2012.041.00091	M32	KF894310		7	51.52	-3.39	55 m	United Kingdom	Glamorganshire (VC41)	Both sides of Clun Avenue, Pontyclun, Rhondda Cynon Taf, W of Cardiff								Rowson et al. 2014
Tandonia cf. cristata	NMW.Z.2011.037.00042	I71	KF894285		8	53.24	-9.31	<10 m	Ireland	West Galway (H16)	Spiddal churchyard and surrounding coastal areas, W of Galway city								Rowson et al. 2014
Tandonia cf. kusceri		kusceriSK1	KU641257	KU234273	9	48.1536 N	17.1726 E	135 m	Slovakia	Bratislava	Ružinov, Borodáčova Street								Korábek et al. 2016
Tandonia cf. kusceri		"	"	"	9	48.1302 N	17.1186 E	137 m	Slovakia	Bratislava	Petržalka, Černyševského Street								Korábek et al. 2016
Tandonia cf. kusceri	HNHM 104506	Taku-01	MT246855		9	47.4867 N	19.005 E		Hungary	Budapest	Farkasret cemetery								Turóci et al. 2020
Tandonia cf. kusceri	HNHM 104506	Taku-02	MT246856		9	47.4867 N	19.005 E		Hungary	Budapest	Farkasret cemetery								Turóci et al. 2020
Tandonia cf. kusceri	HNHM 104505	Taku-03	MT246857		9	47.5119 N	19.0121 E		Hungary	Budapest	Kass Janos lepcso								Turóci et al. 2020
Tandonia cf. kusceri	HNHM 104505	Taku-04	MT246858		9	47.5119 N	19.0121 E		Hungary	Budapest	Kass Janos lepcso								Turóci et al. 2020
Tandonia cf. kusceri	HNHM 104505	Taku-05	MT246859		9	47.5119 N	19.0121 E		Hungary	Budapest	Kass Janos lepcso								Turóci et al. 2020
Tandonia cf. kusceri	HNHM 104519	Taku-06	MT246860		9	47.4689 N	18.9376 E		Hungary	Budaors	Alsoszallas								Turóci et al. 2020
Tandonia nigra	NMBE 570970	2744	OK043850		4	45.9032	8.9895	910 m	Switzerland	Ticino	Capolago, Val Cürta	12.10.2005	juv
Tandonia nigra	NMBE 570971	2745	OK043851		4	45.9032	8.9895	910 m	Switzerland	Ticino	Capolago, Val Cürta	12.10.2005	juv
Tandonia nigra	NMBE 570972	2746	OK043869		4	45.8965	8.9868	930 m	Switzerland	Ticino	Mendrisio, Val Cürta	12.10.2005	juv
Tandonia nigra	NMBE 570973	2747	OK043852		4	45.8965	8.9868	930 m	Switzerland	Ticino	Mendrisio, Val Cürta	12.10.2005	juv
Tandonia nigra	NMBE 570974	2748	OK043870		4	45.9252	9.0004	1030 m	Switzerland	Ticino	Rovio, Sasso Piatto	11.10.2005	juv
Tandonia nigra	NMBE 568980	2310	OK043848		4	45.9307	8.9952	435 m	Switzerland	Ticino	Rovio, Botto, at the waterfall	19.7.2019	ad	1.7				16/17
Tandonia nigra	NMBE 569047	2312	OK043853		4	45.9296	9.0194	1650 m	Switzerland	Ticino	Rovio, Monte Generoso, Calvagione	1.10.2019	ad	1.95	70	5	22	15
Tandonia nigra	NMBE 569049	2313	OK043854		4	45.9296	9.0194	1650 m	Switzerland	Ticino	Rovio, Monte Generoso, Calvagione	1.10.2019	ad	1.35	46	4.5	17	16
Tandonia nigra	NMBE 569052	2314	OK043855		4	45.9296	9.0194	1650 m	Switzerland	Ticino	Rovio, Monte Generoso, Calvagione	1.10.2019	juv					nc
Tandonia rustica	NMBE 510150	489	OK043839		1	45.888	8.9899	750 m	Switzerland	Ticino	Street to Monte Generoso	14.9.1988	ad
Tandonia rustica	NMBE 564708	1723	OK043842		1	46.698	7.8783	600 m	Switzerland	Bern	Goldswil, Walmweg	12.5.2020	ad
Tandonia rustica	NMBE 569063	2303	OK043843		1	44.1268	5.8099	1460 m	France	Alpes-de-Haute-Provence	Noyers-sur-Jabron, Montagne de Lure, la Fayée de Lure	16.5.2006	ad
Tandonia rustica	NMBE 569062	2304	OK043844		1	43.8302	6.5579	927 m	France	Alpes-de-Haute-Provence	La Garde	2.6.2007	ad	2	55		20	nc
Tandonia rustica	NMBE 569064	2306	OK043845		1	45.3778	5.7976	1180 m	France	Isère	St.-Pierre-de-Chartreuse, above Couvent de la Grande Chartreuse	23.6.2009	ad	6	92	8.5	33	16
Tandonia rustica	NMBE 568975	2308	OK043846		1	43.928	12.5042	135 m	San Marino	San Marino	Faetano, Strada Marano	5.11.2013	ad	5.2	68	9.5	25	15
Tandonia rustica	NMBE 568977	2309	OK043847		1	45.0668	7.4951	450 m	Italy	Torino	Rivoli, Via Fontana Costero	14.5.2018	ad	2.5	68	7.5	20.5	17
Tandonia rustica	NMBE 568973	2311	OK043849		1	45.9315	8.9911	480 m	Switzerland	Ticino	Rovio, Sovaglia	30.9.2019	ad	3.34	65	7.5	24	19
Tandonia rustica	NMBE 568974	2315	OK043856		1	47.0831	9.4739	580 m	Switzerland	St Gallen	Wartau, Trübbach, Eichwald	12.10.2019	ad	3.43	73	8	23	17
Tandonia rustica	NMBE 568979	2316	OK043857		1	45.956	8.9343	607 m	Switzerland	Ticino	Lugano, Carona, Via Colombei	17.5.2020	ad	2.6	83	7.5	27	15/16
Tandonia rustica	NMBE 568978	2317	OK043858		1	45.9567	8.9332	624 m	Switzerland	Ticino	Lugano, Carona, Via Nodivra, above of the Grotto	17.5.2020	ad	1.24	55	5	18	15
Tandonia rustica	NMBE 569060	2318	OK043859		1	46.9707	8.3187	450 m	Switzerland	Nidwalden	Stansstad, Lopper, Bärengraben	18.5.2020	ad	2.36	68	8.5	24	13
Tandonia rustica	NMBE 568981	2319	OK043860		1	46.3369	9.5349	918 m	Switzerland	Grisons	Bregaglia, Soglio, Plazza	5.6.2020	ad	1.55	62	6	18	15/16
Tandonia rustica	NMBE 568982	2320	OK043861		1	46.3369	9.5349	918 m	Switzerland	Grisons	Bregaglia, Soglio, Plazza	5.6.2020	ad	2.11	68	6.5	22	16/17
Tandonia rustica	NMBE 568985	2321	OK043862		1	46.0477	9.4261	776 m	Italy	Lecco	Premana, behind industrial area at Varonne	15.7.2020	ad	3.11	77	8.5	27	15/16
Tandonia rustica	NMBE 568986	2322	OK043863		1	46.0477	9.4261	776 m	Italy	Lecco	Premana, behind industrial area at Varonne	15.7.2020	ad	3.06	75	7	25	16/17
Tandonia rustica	NMBE 568983	2323	OK043864		1	45.9944	9.3313	848 m	Italy	Lecco	Esino Lario, in village	16.7.2020	ad	2.62	68	7	23	14
Tandonia rustica	NMBE 568984	2324	OK043865		1	46.0115	9.2927	312 m	Italy	Lecco	Perledo, Vezio	16.7.2020	ad	3.26	77	7.5	23	14/15
Tandonia rustica	NMBE 568972	2325	OK043866		1	45.8867	10.837	112 m	Italy	Trento	Riva del Garda, Riva del Garda, path to Bastione	2.9.2020	ad	1.58	60	6.5	21	15/16
Tandonia rustica	NMBE 568971	2326	OK043867		1	46.0575	11.2478	576 m	Italy	Trento	Pergine Valsugana, Castel Pergine, Via ai Castello	2.9.2020	ad	2.42	63	7.5	21	15/16
Tandonia rustica	NMBE 571265	3073	OM422729		1	46.8477	9.5125	576 m	Switzerland	Grisons	Chur, Raschärenstrasse	19.10.2021	ad
Tandonia rustica	NMBE 571414	3079	OM422730		1	46.1801	8.8022	450 m	Switzerland	Ticino	Orselina	14.2.2020	ad
Tandonia rustica	NMW.Z.2011.037.00001	I1	KF894265		1	51.93	-8.58	55 m	Ireland	Mid Cork (H4)	Near Booleypatrick, near Blarney								Rowson et al. 2014
Tandonia rustica	NMW.Z.2011.037.00013	I3	KF894265		1	51.93	-8.58	55 m	Ireland	Mid Cork (H4)	Near Booleypatrick, near Blarney								Rowson et al. 2014
Tandonia rustica	ZMH 92017-1703	/	MT579467		1	51.7542 N	10.8458 E	410 m	Germany	Saxony-Anhalt	Rübeland								Neiber et al. 2020
Tandonia rustica		rusticaCZ	KU641256	KU234275	1	50.0154 N	13.8589 E	310 m	Czech Republic	Roztoky	U Eremita								Korábek et al. 2016
Tandonia sowerbyi	NMW.Z.2012.041.00038	DC16	KF894233		6	50.49	-3.95	130 m	United Kingdom	South Devon (VC3)	Brunel Woods, near Daccombe, N part of Torquay								Rowson et al. 2014
Tandonia sowerbyi	NMW.Z.2011.037.00011	I28	KF894273		6	52.02	-9.51	30 m	Ireland	North Kerry (H2)	Muckross Peninsula, W of Cloghereen, Killarney NP								Rowson et al. 2014
Tandonia sowerbyi	NMW.Z.2011.037.00034	I60	KF894282		6	53.09	-8.84	150 m	Ireland	South-east Galway (H15)	Coole Lough, near Gort, E edge of the Burren area								Rowson et al. 2014
Tandonia sowerbyi	NMW.Z.2011.038.00026	K19	KF894294		6	51.09	1.2	50 m	United Kingdom	East Kent (VC15)	Folkestone Warren Country Park, E edge of Folkestone								Rowson et al. 2014
Tandonia sowerbyi	NMW.Z.2012.041.00075	M14	KF894300		6	55.46	-4.64	<10 m	United Kingdom	Ayrshire (VC75)	central Ayr								Rowson et al. 2014
Tandonia sowerbyi	NMW.Z.2012.041.00090	M31	KF894309		6	51.52	-3.39	55 m	United Kingdom	Glamorganshire (VC41)	Clun Avenue, Pontyclun, Rhondda Cynon Taf, W of Cardiff								Rowson et al. 2014
Tandonia sowerbyi	NMW.Z.2012.041.00156	Y12	KF894374		6	54.28	-0.4	10 m	United Kingdom	North-east Yorkshire (VC62)	behind The Spa complex, South Bay, Scarborough								Rowson et al. 2014
Tandonia cf. sowerbyi		Sl-06	MT293863	MT298683	10	41.23 N	23.09 E	35 m	Greece	Central Macedonia	Kerkini Lake								Dimzas et al. 2020
Tandonia cf. sowerbyi			KC550122		5				Italy	Sicily	Gratteri, Croce di Ferro, NW Sicily								Liberto et al. 2012
Tandonia cf. sowerbyi			KC550123		5				Italy	Sicily	Isnello, V.ne Montaspro, Palermo, NW Sicily								Liberto et al. 2012
Other investigated specimens														Body measurements
Taxon	Voucher number	Extraction number	COI	16S	ASAP	Latitude	Longitude	Altitude	Country	1st order administrative division	Locality	Collection date	Age	weight	total length	sole width	mantle length	wrinkle rows	Reference
Milax aff. gagates	NMBE 510286					46.9586	7.5426	630 m	Switzerland	Bern	Vechigen, Boll-Sinneringen, Oberfeld	7.5.1970	ad	-	3.1	0.42	1	nc
Milax cf. gagates	NMBE 561736					47.4172	7.081	440 m	Switzerland	Jura	Porrentruy, in a garden	29.8.1985	-
Milacidae gen. sp.	MHNG-MOLL-138933								Switzerland	Geneva	Geneva	Nov 1968	ad
Tandonia budapestensis	NMBE 571423					47.3753	8.4951	416 m	Switzerland	Zürich	Zürich, Albisrieden , Albert Schneider Weg	19.9.2021	ad
Tandonia budapestensis	NMBE 571877					47.2356	7.8325	450 m	Switzerland	Bern	Roggwil	24.3.2014	ad	0.9	44	4	12	11
Tandonia budapestensis	NMBE 571878					47.0542	8.3038	470 m	Switzerland	Luzern	Luzern	5.6.2016	ad	0.4	24	2.5	8	10/11
Tandonia budapestensis	NMBE 571879					47.0542	8.3038	470 m	Switzerland	Luzern	Luzern	24.6.2016	ad	0.4	28	3.5	10	11
Tandonia budapestensis	NMBE 571880					47.0542	8.3038	470 m	Switzerland	Luzern	Luzern	5.7.2016	ad	0.6	36	3.5	11	12
Tandonia budapestensis	NMBE 571881					47.2356	7.8325	450 m	Switzerland	Bern	Roggwil	8.12.2016	ad	1.6	62	6	19	9/10
Tandonia budapestensis	NMBE 571882					47.0431	8.3669	477 m	Switzerland	Luzern	Meggen	23.3.2021	ad	1.28	60	4.5	17	10/11
Tandonia budapestensis	NMBE 571883					47.0431	8.3669	477 m	Switzerland	Luzern	Meggen	26.3.2021	ad	0.63	43	3.5	12.5	9/10
Tandonia cf. nigra	NMBE 561307					45.8124	9.6169	600 m	Italy	Bergamo	Laxolo, Brembilla Valley	6.9.2008	ad
Tandonia cf. nigra	SMNS-ZI0061660								Italy	Bergamo	Laxolo, Brembilla Valley
Tandonia sp.	NMB 06166a					47.5543	12.3114	1620 m	Austria	Tirol	Kufstein, Ellmau, Kaisergebirge, Wilder Kaiser, above Gruttenhütte
Tandonia rustica	NMLU 14363					46.6045	10.8262	720 m	Italy	Bolzano	Latsch-Morter (Vinschgau)	2001-06-06	ad	2.3	70		22	nc
Tandonia rustica	NMLU 13469					46.2582	8.8373	540 m	Switzerland	Ticino	Lavertezzo (Verzasca)	2000-09-03	ad	4.05	60			16
Tandonia rustica	NMLU 13382					46.6045	10.8262	720 m	Italy	Bolzano	Latsch-Morter (Vinschgau)	2001-06-06	ad	2.6	76	5.5	23	16
Tandonia rustica	NMLU 14364					46.9757	8.305	860 m	Switzerland	Obwalden	Alpnach	2001-05-21	ad	3.34				14
Tandonia rustica	NMLU 14365					46.9757	8.305	860 m	Switzerland	Obwalden	Alpnach	2001-05-21	ad	2.6				nc
Tandonia rustica	NMLU 14366					46.6045	10.8262	740 m	Italy	Bolzano	Latsch-Morter (Vinschgau)	2001-06-06	ad	3.2	78		26	15
Tandonia rustica	NMLU 14723					46.2379	10.1392	600 m	Switzerland	Grisons	Brusio (Val Poschiavo)	2008-09-19	ad	4.95	84	9	29	13/14
Tandonia rustica	NMLU 14736					46.9727	8.371	480 m	Switzerland	Nidwalden	Stans	2010-05-04	ad	4.8	75	9.5	26	15/16
Tandonia rustica	NMLU 14737					46.9727	8.371	480 m	Switzerland	Nidwalden	Stans	2010-05-04	ad	5.3	85	10	28	16
Tandonia rustica	NMBE 510300					46.8413	7.5159	550 m	Switzerland	Bern	Gelterfingen	2.10.1966
Tandonia rustica	NMBE 510226					46.6961	7.7393	570 m	Switzerland	Bern	Sigriswil, Merligen	26.9.1989
Tandonia rustica	NMBE 550044					45.8963	9.0364	720 m	Switzerland	Ticino	Muggio, Valle di	30.6.1984
Tandonia rustica	NMBE 569076					46.2797	9.3994	230 m	Italy	Sondrio	Prata (Chiavenna)	16.5.2009	ad	2.2	58	6	22	12/13
Tandonia rustica	NMBE 569061					44.5147	6.45	980 m	France	Hautes-Alpes	Crots	28.6.2010	ad	3.6	80	7.5	26	15
Tandonia rustica	NMBE 571884					45.9554	8.9335	617 m	France	Isère	St.-Pierre-de-Chartreuse, Oberhalb Couvent de la Grande Chartreuse/ Isère	23.7.2009	ad	5.4	80	10	28	15
Tandonia rustica	NMBE 571885					45.9554	8.9335	617 m	Switzerland	Ticino	Brissago	21.12.2009	ad	3.8				nc
Tandonia rustica	NMBE 571886					45.9537	8.9311	628 m	Switzerland	Ticino	Brissago	21.12.2009	ad	3.9				14
Tandonia rustica	NMBE 571887					46.3366	9.5327	909 m	Switzerland	Ticino	Brissago	21.12.2009	ad	4.6				15
Tandonia rustica	NMBE 571888					46.3366	9.5327	909 m	Switzerland	San Marino	Faetano, Strada Marano	29.5.2011	ad	4.8	70	9	24	14/15
Tandonia rustica	NMBE 571889					46.0477	9.4261	776 m	Italy	Torino	Rivoli, Via Fontana Costero/ Torino	28.5.2018	ad	4.2	70	8	21	16
Tandonia rustica	NMBE 571890					45.9923	9.3335	832 m	Italy	Torino	Rivoli, Via Fontana Costero/ Torino	16.6.2018	ad	2.9	65	8	21	17
Tandonia rustica	NMBE 571891					45.9923	9.3335	832 m	Italy	Torino	Sant' Ambrogio di Torino, unterhalb Sacra San Michele	29.6.2018	ad	2.9	80	8	24	17
Tandonia rustica	NMBE 571892					45.9923	9.3335	832 m	Italy	Ticino	Carona	9.8.2019	ad	2.33	55	6.5	22	15
Tandonia rustica	NMBE 571893					45.9923	9.3335	832 m	Italy	Ticino	Carona	21.9.2019	ad	1.94	58	5.5	20	16/17
Tandonia rustica	NMBE 571894					46.0575	11.2478	576 m	Italy	Ticino	Rovio, Porta	31.10.2019	ad	2.19	60	5.5	20	19
Tandonia rustica	NMBE 571895					46.978	9.5379	514 m	Switzerland	St Gallen	Wartau, Baderwald	19.10.2019	ad	3.7	75	8.5	25	13/14
Tandonia rustica	NMBE 571896					46.0038	8.9816	438 m	Switzerland	Ticino	Orselina, Madonna del Sasso	21.2.2020	ad	2.6	57	7	22	14
Tandonia rustica	NMBE 571897					45.956	8.9343	607 m	Switzerland	Ticino	Lugano, Carona, Via Colombei	28.5.2020	ad	1.27	52	5.5	19	17
Tandonia rustica	NMBE 571898					45.9567	8.9332	624 m	Switzerland	Ticino	Lugano, Carona, Friedhof	31.5.2020	ad	1.39	68	6.5	23	15
Tandonia rustica	NMBE 571899					45.9567	8.9332	624 m	Switzerland	Ticino	Lugano, Carona, Friedhof	31.5.2020	ad	1.55	69	6	21.5	12/13
Tandonia rustica	NMBE 571900					45.9567	8.9332	624 m	Switzerland	Ticino	Lugano, Carona, Friedhof	31.5.2020	ad	1.05	55	5.5	18	13/14
Tandonia rustica	NMBE 571901					45.9552	8.9328	626 m	Switzerland	Ticino	Lugano, Carona, Ronco	23.5.2020	ad	2.14	55	8.5	21	13/14
Tandonia rustica	NMBE 571902					46.3369	9.5349	918 m	Switzerland	Grisons	Bregaglia, Soglio, Durigna	12.6.2020	ad	1.83	61	6	21	15/16
Tandonia rustica	NMBE 571903					46.3369	9.5349	918 m	Switzerland	Grisons	Bregaglia, Soglio, Durigna	13.6.2020	ad	1.5	60	6	20	16/17
Tandonia rustica	NMBE 571904					46.0475	9.4261	780 m	Italy	Lecco	Premana, hinter Gewerbegebiet am Varonne/ Lecco	30.7.2020	ad	2.68	73	6.5	26	14/15
Tandonia rustica	NMBE 571905					45.9923	9.3335	832 m	Italy	Lecco	Esino Lario, Via Dante Alighieri	27.7.2020	ad	2.3	62	6.5	22	17
Tandonia rustica	NMBE 571906					45.9923	9.3335	832 m	Italy	Lecco	Esino Lario, Via Dante Alighieri	29.7.2020	ad	2.56	70	7	25	16
Tandonia rustica	NMBE 571907					45.9923	9.3335	832 m	Italy	Lecco	Esino Lario, Via Dante Alighieri	22.7.2020	ad	3.29	73	6.5	21	16
Tandonia rustica	NMBE 571908					45.9923	9.3335	832 m	Italy	Lecco	Esino Lario, Via Dante Alighieri	28.7.2020	ad	3.98	84	8.5	28	17/18
Tandonia rustica	NMBE 571909					46.0575	11.2478	576 m	Italy	Trento	Pergine Valsugana, Castel Pergine, Via ai Castello/ Trento-Alto Adige	15.9.2020	ad	2.87	72	8	21	15-16
Tandonia rustica	NMBE 571910					46.978	9.5379	514 m	Switzerland	St Gallen	Bad Ragaz, Sarelli	23.9.2020	ad	2.1	68	5.5	22	17?
Tandonia rustica	NMBE 571911					46.0038	8.9816	438 m	Switzerland	Ticino	Lugano, Strada Delle Vigne	-	ad	4.66	75	9.5	28	13/14
